# Supplementary material for: TRIM33 plays a critical role in regulating dendritic cell differentiation and homeostasis by modulating Irf8 and Bcl2l11 transcription
Source: Cell Mol Immunol. 2024 May 31;21(7):752–69. doi: 10.1038/s41423-024-01179-1 (PMC11214632; doi:10.1038/s41423-024-01179-1)
Supplement: Supplementary file 2 — Table S1 [file 41423_2024_1179_MOESM2_ESM.xlsx]

## Sheet: Sheet1
MPPs and CD115–CDPs: Log2 |Fold Change| ≥ 1, Q-value ≤ 0.001 (DESeq); CLPs: Log2 |Fold Change| ≥ 1, Q-value ≤ 0.05 (DESeq2)
Genes down-regulated in TRIM33-deficient MPPs, CLPs, and CD115-CDPs	Genes down-regulated in TRIM33-deficient CLPs and CD115-CDPs	Genes down-regulated in TRIM33-deficient MPPs and CD115-CDPs	Genes down-regulated in TRIM33-deficient CLPs and MPPs
Irf8	Psap	Jchain	Serpinf1
Mpeg1	Ahnak	Lyz2	Lag3
F13a1	Ly6c2	Tifab	Bgn
Fn1	Grn	Ccr2	Rai2
Csf1r	Itgb7	Pyhin1	Rab6b
Pld4	Runx2	Nfam1	Sntg2
Siglech	Lgals1	Dpp4	H1f0
Ctsh	Ctsb	Vsir	Scd1
Ms4a6c	Selplg	Prss34	Fam171a2
Ppfia4	Cyth4	Lyz1	Tie1
Lgals3	Tyrobp	Clec7a	Abca4
Ifi30	Anxa6	Fut7	Blvrb
Rassf4	Cfp	Xdh	Bricd5
Cybb	Gria3	Ms4a6b	Mapk4
L1cam	Csf2rb2	Retnlg	Serpinh1
Mycl	Scpep1	Naaa	Cd38
Apba1	Tex2	Abca9	Ly6g
Cx3cr1	Tbc1d8	9930111J21Rik1	2810468N07Rik
Cd22	Epha2	Tmem254c	Mpl
Rnase6	Cd7	Rnf144b	C1rl
Ly86	Padi2	Slfn5	Aqp1
Met	Ctnna1	Rab5b	Gnai1
Hck	Itgax	Ifi204	Kel
Upb1	Bst2	Ifi205	Cd200
Fgr	Tagap	Gpr141	Plxnb1
Nrp1	Syne2	Tspan33
Pirb	Ptms	Rin2
Clec9a	Sorl1	Slfn8
Trim30a	Fcer1g	Ceacam1
Ms4a4c	Lrrc16a	Cfh
Ptpro	Csf2rb	Axl
Plbd1	Spib	Stxbp6
Mnda	Pdzd4	Alpk1
Fcgrt	Plekhm3	Rgag4
Zbtb7b	Kmo	Fam208a
Emilin2	Ccdc88a	Apoe
Plxdc1	Sirpa	Zfp467
Olfm1	Ctss	Fkbp1b
Pid1	Irf5	Sec31b
Rtn4rl1	Sdc1	Mrc1
Sh2b2	Inpp4a	Fcgr1
Cyp27a1	Anxa5	Ccl2
Ccl6	Slpi	Serpinb10
AI607873	Nptn	Adgre1
Cd300lg	Rogdi	Clec4a1
2021-03-01	Soga1	Itga1
Adam19	Cd300a	Cd3g
Kctd14	Gsn	Trem2
Pira2	Ptprf	Hpgd
Cd209a	Plekhg3	Zbp1
Lilra6	S100a6	Dpep2
Sdc3	Slfn2	Psme2b
Gm21188	Tcf19	Gsap
Ifi27l2a	Amica1	Krt80
Mx1	Atp1b1	Hbb-bs
Aldh3b1	C3	Mfsd7a
Aif1	Srgap3	Slamf6
Tlr12	Arhgap31	Clec4a3
I830077J02Rik	Lrp8	Shtn1
Trim30d	Xkrx	Plcb1
Calhm2	Zfp516	Clec2d
Acot11	Crybg3	Ciita
Maged1	Mefv	Gm6377
Gpr35	Cds1	Arhgef37
Gapt	Sec24d	Rnu3b4
Havcr1	Naip6	Galnt9
Smpd3	Gm14548	Pstpip2
Dock4	Tubgcp5	Ampd3
B430306N03Rik	Alcam	0610040J01Rik
Smim5	Pkib	Tnfsf13
S1pr3	Arhgap19	Zfp182
Hba-a1	Arhgef11	Cd3d
Ccdc109b	Slc8b1	6430548M08Rik
Ddr1	Gas7	Lpar5
Arhgef10l	Cd300c	Cd40
Il13ra1	Tlr9	Ust
Cacna1e	Cdc42bpb	Mmp28
Stbd1	Cmtm3	Tnfsf12
Gm15987	Myadm	Siglec1
Ifitm6	Itpripl1	Aatk
Plxdc2	Klrk1	Sult1a1
Adora3	Itpripl2	Slfn1
Vwf	Lifr	Gspt2
Gda	Cd68	Tlr8
P2ry6	Cdkn2c	Fcer1a
Btla	Strip2	Ms4a6d
Plcl1	Clec10a	Depdc7
Abcg3	Pacsin1	Slc11a1
Arhgap22	Card11	Slamf8
Ace	Rap1gap2	Tmem106a
Hba-a2	Ctnnd2	Zfp651
Sptb	Zc3h12c	Hmox1
Cd3e	Tnk2	Ms4a8a
Cdh1	Man1c1	Ms4a4a
Usp18	Mxd3	Rab39
Pltp	Raph1	Gm21975
Cd4	Gpr183	Sirpb1b
Stox2	Lair1	Rtn2
Nxpe4	Gpc1	Adgre4
Adap2	Tnfsf9	LOC100038947
Slc4a1	Rnd3	Klra2
BC147527	Siglecg	Gm5124
Mafb	Sowahc	Hist2h3c1
AF251705	Nckipsd	Zfp677
F5	Stag3	Ifit3
Kynu	AI839979	Kcnd1
Cd209d	Palld	Map3k19
Ly6i	Cers6	Tmem26
Pkdcc	Nrg2	Cd200r3
Naip7	Filip1l	Msr1
Slc22a23	Tmem8	Zfp366
Nupr1	Fry	Pira11
Pou6f1	E2f7	Tead3
Hist3h2ba	Klrd1	Anpep
Mapre3	Glcci1	Tnfsfm13
B3galnt1	Ly6c1	Rusc2
Fcna	B3gnt8	Pyroxd2
Rgmb	Evi5	Dnah2
Plag1	Naip2	St8sia2
Gpr162	Adgra2	Vcan
Cd200r1	5031414D18Rik	Clec4b1
Sdc2	Slc46a3	Ermap
Nxpe2	Lynx1	Plekhg1
Tlr3	Mfhas1	Apbb1
Car1	Pros1	Tlr5
Prr5l	Arid3b	Emc9
Ces2g	Trim3	A430035B10Rik
	Upk1b	Lamb2
	B3gnt6	Ank1
	Cdh5	Rnf43
	Aim1	Zfp712
	Tspan17	Gm9733
	Ak8	Gm5431
	Slc44a1	Qprt
	Thy1	Rhbdf1
	Ago4	Tnnt3
	Clcn5	Ifit1bl1
	Cacna1d	C130050O18Rik
	Paqr4	Zkscan7
	Gpr155	Ahsp
	Inppl1	Grm6
	Adam2	Frs3
	Acvrl1	Zfp229
	Neurl1b	BC025920
	Adgrg5	Kctd21
	Hmgcs2	Meg3
	Prss30	4933406C10Rik
	Dmc1	Ankrd63
	Mcemp1	Add2
	Gbp10	Shroom1
	Pld2	Rab39b
	Creb3l2	Tek
	Slc41a2	Zfp14
	Wfs1	Apoc2
	Cadm3	Tlr11
	Cxcl16	Epor
	Cxcr3	Gm572
	Pqlc2	Cldn13
	Plekhh1	Sirpb1a
	Tmem221	Prrg1
	Rassf8	Syp
	Slc34a1	Eda
	Arrdc4	Zkscan4
	Prkcg
	1700026L06Rik
	Plau
	Usp35
	Rnf217
	Egfr
	Notch3
	A530064D06Rik
	Polm
	Hivep3
	Magee2
	Tubb2b
	Cgnl1
	Pls3
	Cd300lf
	Dll4
	Cttnbp2nl
	Gm14634
	Abca6
	Setbp1
	Ephx2
	Fam101a
	Klk1
	Fcmr
	Nfe2l3
	Pira6
	Clec1a
	Cadm1
	Mybpc2
	Ripk4
	Nrp2
	Gm11110
	Mgl2
	C130026I21Rik
	Cmklr1
	Sdk1
	Tmem163
	Abca5
	Lgr5
	Ap1m2
	Obscn
	Gm5547
	Aox2
	Cd8a
	Timd2
	P2ry13
	Ly6f
	Klra17
	Csprs
	Gm14207
	Slamf9
	Fap
	Map1a
	Slc22a12
	Sh3bgr
	Bcar3
	Cdh2
	Duxbl1
