# Supplementary material for: TRIM33 plays a critical role in regulating dendritic cell differentiation and homeostasis by modulating Irf8 and Bcl2l11 transcription
Source: Cell Mol Immunol. 2024 May 31;21(7):752–69. doi: 10.1038/s41423-024-01179-1 (PMC11214632; doi:10.1038/s41423-024-01179-1)
Supplement: Supplementary file 3 — Table S2 [file 41423_2024_1179_MOESM3_ESM.xlsx]

## Sheet: Sheet 1
Protein Accession	Pretein Description	Pulled by anti-TRIM33: Area	Pulled by IgG: Area	Pulled by anti-TRIM33 Score	Pulled by anti-TRIM33 Coverage	Pulled by anti-TRIM33 Peptide Number	Pulled by IgG Score	Pulled by IgG Coverage	Pulled by IgG Peptide Number
B2RTB6	Keratin 86 OS=Mus musculus OX=10090 GN=Krt86 PE=2 SV=1 - [B2RTB6_MOUSE]	3.94854e+08	0	267.045	53.7	32		0
E9Q1Y9	Keratin 83 OS=Mus musculus OX=10090 GN=Krt83 PE=1 SV=1 - [E9Q1Y9_MOUSE]	3.94854e+08	0	241.906	50.31	31		0
Q8K0Y2	Keratin, type I cuticular Ha3-I OS=Mus musculus OX=10090 GN=Krt33a PE=1 SV=1 - [KT33A_MOUSE]	5.90069e+08	3.04341e+06	222.49	62.87	23	2.07557	3.71	1
Q61765	Keratin, type I cuticular Ha1 OS=Mus musculus OX=10090 GN=Krt31 PE=1 SV=2 - [K1H1_MOUSE]	6.68484e+08	1.76721e+08	220.752	60.58	23	11.9209	5.29	2
Q9D646	Keratin, type I cuticular Ha4 OS=Mus musculus OX=10090 GN=Krt34 PE=2 SV=1 - [KRT34_MOUSE]	5.90069e+08	3.04341e+06	216.894	61.99	22	2.07557	3.83	1
Q5SX39	Myosin-4 OS=Mus musculus OX=10090 GN=Myh4 PE=2 SV=1 - [MYH4_MOUSE]	3.7068e+07	8.65764e+06	216.838	38.11	58	5.66215	0.62	1
Q61897	Keratin, type I cuticular Ha3-II OS=Mus musculus OX=10090 GN=Krt33b PE=1 SV=2 - [KT33B_MOUSE]	5.68547e+08	1.76721e+08	190.146	64.11	22	11.9209	5.45	2
Q61656	Probable ATP-dependent RNA helicase DDX5 OS=Mus musculus OX=10090 GN=Ddx5 PE=1 SV=2 - [DDX5_MOUSE]	1.05629e+08	424397	180.71	38.44	26	2.21501	1.95	1
Q6IMF0	Keratin, type II cuticular 87 OS=Mus musculus OX=10090 GN=Krt87 PE=2 SV=2 - [KRT87_MOUSE]	3.94854e+08	0	171.846	50.1	29		0
P11247	Myeloperoxidase OS=Mus musculus OX=10090 GN=Mpo PE=1 SV=2 - [PERM_MOUSE]	3.91987e+08	0	163.379	49.72	29		0
Q564E8	60S ribosomal protein L4 OS=Mus musculus OX=10090 GN=Rpl4 PE=1 SV=1 - [Q564E8_MOUSE]	6.88237e+08	0	138.777	43.91	20		0
Q32P04	Keratin 5 OS=Mus musculus OX=10090 GN=Krt5 PE=1 SV=2 - [Q32P04_MOUSE]	1.09674e+09	3.72088e+08	136.707	24.83	20	108.223	23.45	18
Q9Z2T6	Keratin, type II cuticular Hb5 OS=Mus musculus OX=10090 GN=Krt85 PE=1 SV=2 - [KRT85_MOUSE]	3.0486e+08	3.75514e+06	131.029	44.97	25	6.51989	4.14	2
Q501J6	Probable ATP-dependent RNA helicase DDX17 OS=Mus musculus OX=10090 GN=Ddx17 PE=1 SV=1 - [DDX17_MOUSE]	8.67987e+07	424397	117.413	35.85	23	2.21501	1.85	1
P12970	60S ribosomal protein L7a OS=Mus musculus OX=10090 GN=Rpl7a PE=1 SV=2 - [RL7A_MOUSE]	5.73188e+08	0	113.008	35.71	14		0
P47911	60S ribosomal protein L6 OS=Mus musculus OX=10090 GN=Rpl6 PE=1 SV=3 - [RL6_MOUSE]	1.01161e+09	0	107.882	40.54	14		0
Q3UBI6	Uncharacterized protein OS=Mus musculus OX=10090 GN=Rpl7 PE=2 SV=1 - [Q3UBI6_MOUSE]	7.91479e+08	0	107.147	41.85	15		0
P04104	Keratin, type II cytoskeletal 1 OS=Mus musculus OX=10090 GN=Krt1 PE=1 SV=4 - [K2C1_MOUSE]	2.44052e+09	1.22096e+09	100.001	5.34	7	87.7804	5.97	6
P68134	Actin, alpha skeletal muscle OS=Mus musculus OX=10090 GN=Acta1 PE=1 SV=1 - [ACTS_MOUSE]	2.06795e+08	9.0899e+06	97.8511	50.66	15	19.5988	17.51	7
P60710	Actin, cytoplasmic 1 OS=Mus musculus OX=10090 GN=Actb PE=1 SV=1 - [ACTB_MOUSE]	2.06798e+08	1.39306e+07	95.9397	56.27	16	42.0254	34.13	11
P53395	Lipoamide acyltransferase component of branched-chain alpha-keto acid dehydrogenase complex, mitochondrial OS=Mus musculus OX=10090 GN=Dbt PE=1 SV=2 - [ODB2_MOUSE]	7.54355e+07	0	91.551	31.74	18		0
P50446	Keratin, type II cytoskeletal 6A OS=Mus musculus OX=10090 GN=Krt6a PE=1 SV=3 - [K2C6A_MOUSE]	7.27819e+08	3.26107e+08	85.9265	20.25	14	66.9353	15.19	10
Q6IFX2	Keratin, type I cytoskeletal 42 OS=Mus musculus OX=10090 GN=Krt42 PE=1 SV=1 - [K1C42_MOUSE]	3.18221e+08	1.53932e+08	76.5285	24.56	12	82.6978	22.35	11
P49290	Eosinophil peroxidase OS=Mus musculus OX=10090 GN=Epx PE=1 SV=2 - [PERE_MOUSE]	4.24866e+07	0	73.8642	34.22	20		0
P29341	Polyadenylate-binding protein 1 OS=Mus musculus OX=10090 GN=Pabpc1 PE=1 SV=2 - [PABP1_MOUSE]	1.94027e+07	0	71.467	24.21	14		0
Q9CR57	60S ribosomal protein L14 OS=Mus musculus OX=10090 GN=Rpl14 PE=1 SV=3 - [RL14_MOUSE]	1.21376e+09	0	64.7886	25.81	5
P27659	60S ribosomal protein L3 OS=Mus musculus OX=10090 GN=Rpl3 PE=1 SV=3 - [RL3_MOUSE]	1.00694e+08	0	64.5169	32.26	13		0
A0A1B0GQU8	60S ribosomal protein L18 OS=Mus musculus OX=10090 GN=Rpl18 PE=1 SV=1 - [A0A1B0GQU8_MOUSE]	9.75603e+08	1.89432e+06	63.0438	46.54	9	2.2361	8.18	1
A0A3B2WDD2	Ribosomal protein OS=Mus musculus OX=10090 GN=Rpl10a PE=1 SV=1 - [A0A3B2WDD2_MOUSE]	1.90931e+08	0	60.8763	41.58	9
Q545F8	40S ribosomal protein S4 OS=Mus musculus OX=10090 GN=Rps4x PE=2 SV=1 - [Q545F8_MOUSE]	1.85185e+08	0	59.5861	46.53	11		0
Q5SZA3	Histone cluster 1, H1c OS=Mus musculus OX=10090 GN=H1f2 PE=1 SV=1 - [Q5SZA3_MOUSE]	5.94845e+08	7.75235e+06	56.4977	18.87	8	16.0023	16.04	4
P43274	Histone H1.4 OS=Mus musculus OX=10090 GN=H1-4 PE=1 SV=2 - [H14_MOUSE]	4.04683e+08	5.6551e+06	55.9536	18.26	8	5.78882	9.59	2
P62911	60S ribosomal protein L32 OS=Mus musculus OX=10090 GN=Rpl32 PE=1 SV=2 - [RL32_MOUSE]	1.37803e+08	0	54.4015	40	7		0
Q9QZQ8	Core histone macro-H2A.1 OS=Mus musculus OX=10090 GN=Macroh2a1 PE=1 SV=3 - [H2AY_MOUSE]	3.55819e+07	0	54.3053	32.8	8
P43275	Histone H1.1 OS=Mus musculus OX=10090 GN=H1-1 PE=1 SV=2 - [H11_MOUSE]	1.32072e+08	8.00212e+06	50.5011	22.07	7	2.11173	4.69	1
B2RWI2	Lactamase, beta OS=Mus musculus OX=10090 GN=Lactb PE=1 SV=1 - [B2RWI2_MOUSE]	3.85294e+07	0	50.1198	30.49	14		0
Q6PDM2	Serine/arginine-rich splicing factor 1 OS=Mus musculus OX=10090 GN=Srsf1 PE=1 SV=3 - [SRSF1_MOUSE]	8.68148e+07	0	49.6325	43.55	11		0
P62717	60S ribosomal protein L18a OS=Mus musculus OX=10090 GN=Rpl18a PE=1 SV=1 - [RL18A_MOUSE]	4.07815e+08	596624	48.5899	50	11	1.95603	7.39	1
A2AM65	Heterochromatin protein 1-binding protein 3 (Fragment) OS=Mus musculus OX=10090 GN=Hp1bp3 PE=1 SV=1 - [A2AM65_MOUSE]	4.5187e+07	0	48.5673	34.25	14
B7ZWF1	RNA helicase OS=Mus musculus OX=10090 GN=Ddx3x PE=2 SV=1 - [B7ZWF1_MOUSE]	2.31589e+07	0	48.2619	23.3	13		0
B2RTM0	Histone H4 OS=Mus musculus OX=10090 GN=Hist2h4 PE=1 SV=1 - [B2RTM0_MOUSE]	5.4923e+08	1.20948e+07	48.1148	53.4	8	13.6067	38.83	4
Q497E9	40S ribosomal protein S8 OS=Mus musculus OX=10090 GN=Rps8 PE=1 SV=1 - [Q497E9_MOUSE]	2.82617e+08	0	46.9162	42.31	7
A0JLV3	Histone H2B (Fragment) OS=Mus musculus OX=10090 GN=Hist1h2bj PE=2 SV=1 - [A0JLV3_MOUSE]	8.66958e+08	4.83603e+06	46.4555	36.59	4	11.1225	21.14	2
D3YVC1	40S ribosomal protein S2 (Fragment) OS=Mus musculus OX=10090 GN=Rps2 PE=1 SV=1 - [D3YVC1_MOUSE]	1.54591e+08	0	46.0539	31.6	8		0
A0A0N4SVP8	RNA helicase OS=Mus musculus OX=10090 GN=Eif4a3l2 PE=3 SV=1 - [A0A0N4SVP8_MOUSE]	1.11336e+07	0	44.7138	25.55	10		0
Q7TNV0	Protein DEK OS=Mus musculus OX=10090 GN=Dek PE=1 SV=1 - [DEK_MOUSE]	6.85489e+07	0	43.4297	25.26	11		0
Q3ULC7	RNA helicase OS=Mus musculus OX=10090 GN=Ddx21 PE=2 SV=1 - [Q3ULC7_MOUSE]	2.52951e+07	0	42.5517	19.86	15		0
P28293	Cathepsin G OS=Mus musculus OX=10090 GN=Ctsg PE=1 SV=2 - [CATG_MOUSE]	2.76335e+08	0	41.0111	32.18	10		0
Q6P9Q6	FK506-binding protein 15 OS=Mus musculus OX=10090 GN=Fkbp15 PE=1 SV=2 - [FKB15_MOUSE]	2.4742e+07	0	40.321	13.65	12		0
Q5SWD9	Pre-rRNA-processing protein TSR1 homolog OS=Mus musculus OX=10090 GN=Tsr1 PE=1 SV=1 - [TSR1_MOUSE]	2.31462e+07	0	39.6634	12.83	8		0
A2A547	Ribosomal protein L19 OS=Mus musculus OX=10090 GN=Rpl19 PE=1 SV=1 - [A2A547_MOUSE]	2.56238e+08	0	39.3012	25.77	6		0
Q8BK67	Protein RCC2 OS=Mus musculus OX=10090 GN=Rcc2 PE=1 SV=1 - [RCC2_MOUSE]	3.01208e+07	0	39.0631	30.58	14		0
F8WJ41	40S ribosomal protein S15a (Fragment) OS=Mus musculus OX=10090 GN=Rps15a PE=1 SV=1 - [F8WJ41_MOUSE]	7.2928e+07	0	38.8215	37.04	4		0
A0A1B0GSQ6	60S ribosomal protein L13a (Fragment) OS=Mus musculus OX=10090 GN=Rpl13a PE=3 SV=1 - [A0A1B0GSQ6_MOUSE]	5.49509e+08	0	37.8031	31.74	9		0
P62908	40S ribosomal protein S3 OS=Mus musculus OX=10090 GN=Rps3 PE=1 SV=1 - [RS3_MOUSE]	5.50305e+07	0	37.4853	44.03	10		0
Q6ZWN5	40S ribosomal protein S9 OS=Mus musculus OX=10090 GN=Rps9 PE=1 SV=3 - [RS9_MOUSE]	3.97775e+08	0	37.2558	36.08	11		0
Q3UV17	Keratin, type II cytoskeletal 2 oral OS=Mus musculus OX=10090 GN=Krt76 PE=1 SV=1 - [K22O_MOUSE]	7.86591e+08	4.08301e+08	36.2059	8.42	8	32.3746	8.42	8
Q52KR6	Acin1 protein OS=Mus musculus OX=10090 GN=Acin1 PE=1 SV=1 - [Q52KR6_MOUSE]	6.5309e+06	0	33.831	17.57	7		0
P15533	Tripartite motif-containing protein 30A OS=Mus musculus OX=10090 GN=Trim30a PE=1 SV=2 - [TR30A_MOUSE]	1.18845e+07	0	32.2302	27.62	10		0
A1L0X5	Krt78 protein (Fragment) OS=Mus musculus OX=10090 GN=Krt78 PE=2 SV=1 - [A1L0X5_MOUSE]	1.23797e+09	6.49836e+08	32.1542	2.85	2	29.9978	2.85	2
Q3U7K7	RING-type E3 ubiquitin transferase OS=Mus musculus OX=10090 GN=Trim21 PE=1 SV=1 - [Q3U7K7_MOUSE]	7.77356e+06	382074	31.492	16.23	8	1.88362	2.6	1
Q5FWB6	60S acidic ribosomal protein P0 OS=Mus musculus OX=10090 GN=Rplp0 PE=2 SV=1 - [Q5FWB6_MOUSE]	7.97496e+07	0	30.8628	32.49	9		0
Q3TIQ2	60S ribosomal protein L12 OS=Mus musculus OX=10090 GN=Rpl12 PE=2 SV=1 - [Q3TIQ2_MOUSE]	5.28423e+07	0	30.3803	49.09	5
Q1WWK3	Hist1h1b protein (Fragment) OS=Mus musculus OX=10090 GN=H1f5 PE=2 SV=1 - [Q1WWK3_MOUSE]	8.51548e+07	3.257e+06	30.0481	24.32	7	3.16921	5.86	2
P62918	60S ribosomal protein L8 OS=Mus musculus OX=10090 GN=Rpl8 PE=1 SV=2 - [RL8_MOUSE]	2.90038e+08	618832	29.2402	36.19	7	2.02751	4.28	1
A0A140T8T4	60S ribosomal protein L9 OS=Mus musculus OX=10090 GN=Rpl9-ps6 PE=3 SV=1 - [A0A140T8T4_MOUSE]	1.00769e+08	0	29.1567	48.96	7		0
Q99M28	RNA-binding protein with serine-rich domain 1 OS=Mus musculus OX=10090 GN=Rnps1 PE=1 SV=1 - [RNPS1_MOUSE]	1.80335e+07	0	28.7594	17.05	5		0
Q3V0E0	Uncharacterized protein (Fragment) OS=Mus musculus OX=10090 GN=Trim14 PE=2 SV=1 - [Q3V0E0_MOUSE]	4.48908e+06	0	27.799	17.05	7		0
A2AL12	Heterogeneous nuclear ribonucleoprotein A3 OS=Mus musculus OX=10090 GN=Hnrnpa3 PE=1 SV=1 - [A2AL12_MOUSE]	4.13889e+07	0	27.7662	30.5	9		0
B5T0I9	Apobec3 OS=Mus musculus OX=10090 GN=Apobec3 PE=2 SV=1 - [B5T0I9_MOUSE]	2.39946e+07	0	27.7346	26.52	8		0
B1ARA3	60S ribosomal protein L26 (Fragment) OS=Mus musculus OX=10090 GN=Rpl26 PE=1 SV=1 - [B1ARA3_MOUSE]	9.92144e+07	0	26.8323	38.83	6
B1AQ78	Keratin 19 OS=Mus musculus OX=10090 GN=Krt19 PE=1 SV=1 - [B1AQ78_MOUSE]	4.53127e+08	1.33481e+08	26.5172	11.17	6	28.6905	14.89	6
A0A2I3BQF4	60S ribosomal protein L30 OS=Mus musculus OX=10090 GN=Rpl30 PE=1 SV=1 - [A0A2I3BQF4_MOUSE]	7.70722e+07	0	25.6053	62.77	5		0
Q02257	Junction plakoglobin OS=Mus musculus OX=10090 GN=Jup PE=1 SV=3 - [PLAK_MOUSE]	1.31471e+07	4.34357e+06	25.32	14.63	9	14.6137	11.41	6
Q61649	Alpha-globin mRNA (Fragment) OS=Mus musculus OX=10090 PE=2 SV=1 - [Q61649_MOUSE]	3.15734e+07	1.28041e+07	24.8333	53.45	2	16.0896	68.97	3
Q5M9L1	60S ribosomal protein L36 OS=Mus musculus OX=10090 GN=Rpl36 PE=2 SV=1 - [Q5M9L1_MOUSE]	1.79511e+08	0	23.9866	36.19	5		0
Q3UD36	Vimentin (Fragment) OS=Mus musculus OX=10090 GN=Vim PE=2 SV=1 - [Q3UD36_MOUSE]	7.6818e+06	0	23.9339	26.17	10		0
A0A3Q4EH04	Serine/arginine-rich-splicing factor 7 OS=Mus musculus OX=10090 GN=Srsf7 PE=1 SV=1 - [A0A3Q4EH04_MOUSE]	1.10927e+08	0	22.7447	44.53	7
Q3TIZ0	Tubulin alpha chain OS=Mus musculus OX=10090 GN=Tuba1c PE=2 SV=1 - [Q3TIZ0_MOUSE]	1.14061e+07	3.22152e+06	22.5411	18.93	6	1.80339	4.01	1
P99024	Tubulin beta-5 chain OS=Mus musculus OX=10090 GN=Tubb5 PE=1 SV=1 - [TBB5_MOUSE]	3.90396e+06	0	22.5043	15.54	6		0
Q3U781	RRM domain-containing protein OS=Mus musculus OX=10090 GN=Srsf3 PE=2 SV=1 - [Q3U781_MOUSE]	9.65403e+07	0	22.0833	45.97	6
Q3U7D2	Ribosomal protein L15 OS=Mus musculus OX=10090 GN=Rpl15 PE=2 SV=1 - [Q3U7D2_MOUSE]	1.39102e+08	0	22.0708	29.41	6		0
E9Q5F6	Polyubiquitin-C (Fragment) OS=Mus musculus OX=10090 GN=Ubc PE=1 SV=1 - [E9Q5F6_MOUSE]	9.3552e+07	9.38542e+06	21.0657	52.24	3	7.20214	43.28	2
Q03265	ATP synthase subunit alpha, mitochondrial OS=Mus musculus OX=10090 GN=Atp5f1a PE=1 SV=1 - [ATPA_MOUSE]	6.88205e+06	1.25327e+06	21.0139	18.08	9	2.04146	2.35	1
Q8BKZ9	Pyruvate dehydrogenase protein X component, mitochondrial OS=Mus musculus OX=10090 GN=Pdhx PE=1 SV=1 - [ODPX_MOUSE]	2.45192e+06	0	20.6943	17.37	7		0
A0A0A0MQ76	Nucleolar protein 58 OS=Mus musculus OX=10090 GN=Nop58 PE=1 SV=1 - [A0A0A0MQ76_MOUSE]	3.02791e+06	0	19.3788	18.24	6		0
Q8R081	Heterogeneous nuclear ribonucleoprotein L OS=Mus musculus OX=10090 GN=Hnrnpl PE=1 SV=2 - [HNRPL_MOUSE]	8.48074e+06	605236	18.7406	13.48	5	2.15825	2.9	1
Q8BMF4	Dihydrolipoyllysine-residue acetyltransferase component of pyruvate dehydrogenase complex, mitochondrial OS=Mus musculus OX=10090 GN=Dlat PE=1 SV=2 - [ODP2_MOUSE]	2.41139e+07	0	18.4433	13.86	6		0
Q3USZ5	Nop domain-containing protein (Fragment) OS=Mus musculus OX=10090 GN=Nop56 PE=2 SV=1 - [Q3USZ5_MOUSE]	1.89511e+07	0	18.43	16.44	6		0
Q546G4	Serum albumin OS=Mus musculus OX=10090 GN=Alb PE=1 SV=1 - [Q546G4_MOUSE]	5.29451e+07	2.6776e+07	17.8259	10.69	5	15.8026	9.05	4
Q8VI94	2'-5'-oligoadenylate synthase-like protein 1 OS=Mus musculus OX=10090 GN=Oasl1 PE=2 SV=1 - [OASL1_MOUSE]	6.48711e+06	0	17.7638	15.26	5		0
Q3U5P8	40S ribosomal protein S3a OS=Mus musculus OX=10090 GN=Rps3a1 PE=2 SV=1 - [Q3U5P8_MOUSE]	2.91419e+07	0	17.5472	20.83	5		0
A2AHK0	Diacylglycerol kinase OS=Mus musculus OX=10090 GN=Dgkz PE=1 SV=1 - [A2AHK0_MOUSE]	8.87149e+06	0	17.4156	10.6	8		0
Q3TKR5	Ribosomal protein L5 OS=Mus musculus OX=10090 GN=Rpl5 PE=2 SV=1 - [Q3TKR5_MOUSE]	3.07591e+07	0	17.2271	25	6		0
B8JK33	Heterogeneous nuclear ribonucleoprotein M OS=Mus musculus OX=10090 GN=Hnrnpm PE=1 SV=1 - [B8JK33_MOUSE]	1.38395e+07	0	17.0671	12.97	7		0
A0A286YDM3	Heterogeneous nuclear ribonucleoprotein K (Fragment) OS=Mus musculus OX=10090 GN=Hnrnpk PE=1 SV=1 - [A0A286YDM3_MOUSE]	1.31444e+07	692228	16.9641	28.7	5	0	7.39	1
P61358	60S ribosomal protein L27 OS=Mus musculus OX=10090 GN=Rpl27 PE=1 SV=2 - [RL27_MOUSE]	1.29904e+08	0	16.528	36.03	4		0
Q3TWN8	Delta-1-pyrroline-5-carboxylate synthase OS=Mus musculus OX=10090 GN=Aldh18a1 PE=2 SV=1 - [Q3TWN8_MOUSE]	8.51804e+06	0	16.3662	13.84	8		0
Q64511	DNA topoisomerase 2-beta OS=Mus musculus OX=10090 GN=Top2b PE=1 SV=2 - [TOP2B_MOUSE]	8.36149e+06	0	16.3119	4.53	6		0
P29351	Tyrosine-protein phosphatase non-receptor type 6 OS=Mus musculus OX=10090 GN=Ptpn6 PE=1 SV=2 - [PTN6_MOUSE]	5.93937e+06	0	15.9147	13.11	6		0
I7HLV2	60S ribosomal protein L10 (Fragment) OS=Mus musculus OX=10090 GN=Rpl10 PE=1 SV=1 - [I7HLV2_MOUSE]	5.43704e+07	0	15.8078	42.29	7		0
Q5RKP3	60S ribosomal protein L13 OS=Mus musculus OX=10090 GN=Rpl13 PE=2 SV=1 - [Q5RKP3_MOUSE]	1.57553e+08	0	15.2262	11.9	3		0
Q3TI79	PUA domain-containing protein OS=Mus musculus OX=10090 GN=Dkc1 PE=2 SV=1 - [Q3TI79_MOUSE]	3.34467e+06	0	15.1704	7.66	3		0
Q3US65	Protein kinase domain-containing protein (Fragment) OS=Mus musculus OX=10090 GN=Srpk1 PE=2 SV=1 - [Q3US65_MOUSE]	4.61109e+06	0	14.5146	15.05	5		0
Q5FW97	2-phospho-D-glycerate hydro-lyase OS=Mus musculus OX=10090 GN=EG433182 PE=1 SV=1 - [Q5FW97_MOUSE]	2.85425e+06	0	13.6936	19.82	6	1.61626	3.46	1
Q3UDN8	Uncharacterized protein (Fragment) OS=Mus musculus OX=10090 GN=Trim28 PE=2 SV=1 - [Q3UDN8_MOUSE]	1.03782e+07	0	13.5949	9.03	5		0
Q3ULM1	Uncharacterized protein OS=Mus musculus OX=10090 GN=Hspa8 PE=2 SV=1 - [Q3ULM1_MOUSE]	7.20342e+06	1.60535e+06	13.5501	13.89	6	8.47262	8.89	4
A0A0G2JGL8	RNA helicase OS=Mus musculus OX=10090 GN=Dhx30 PE=1 SV=1 - [A0A0G2JGL8_MOUSE]	6.88543e+06	0	13.3484	7.67	8		0
Q922K7	Probable 28S rRNA (cytosine-C(5))-methyltransferase OS=Mus musculus OX=10090 GN=Nop2 PE=1 SV=1 - [NOP2_MOUSE]	854372	0	13.3327	4.92	4		0
Q3TK12	40S ribosomal protein S17 OS=Mus musculus OX=10090 GN=Rps17 PE=2 SV=1 - [Q3TK12_MOUSE]	1.17401e+07	0	13.0845	23.7	4
Q3TII0	T-complex protein 1 subunit delta OS=Mus musculus OX=10090 GN=Cct4 PE=2 SV=1 - [Q3TII0_MOUSE]	4.4733e+06	0	13.0746	11.13	5
Q01320	DNA topoisomerase 2-alpha OS=Mus musculus OX=10090 GN=Top2a PE=1 SV=2 - [TOP2A_MOUSE]	6.77931e+06	0	13.0196	4.06	5		0
Q3TK61	Uncharacterized protein OS=Mus musculus OX=10090 GN=Dnaja1 PE=2 SV=1 - [Q3TK61_MOUSE]	2.942e+06	0	12.9285	12.59	4		0
A0A097PUD0	Anti-dectin-1 15E2 light chain OS=Mus musculus OX=10090 PE=2 SV=1 - [A0A097PUD0_MOUSE]	1.65067e+07	7.31375e+06	12.9202	22.13	3	11.1015	22.13	3
O09167	60S ribosomal protein L21 OS=Mus musculus OX=10090 GN=Rpl21 PE=1 SV=3 - [RL21_MOUSE]	7.86723e+07	0	12.7783	20.63	2		0
Q3U2W2	Uncharacterized protein OS=Mus musculus OX=10090 GN=Mybbp1a PE=1 SV=1 - [Q3U2W2_MOUSE]	4.32159e+06	0	12.7291	5.58	5		0
Q5M9J8	60S ribosomal protein L28 OS=Mus musculus OX=10090 GN=Rpl28 PE=1 SV=1 - [Q5M9J8_MOUSE]	1.74997e+08	0	12.4248	29.2	5
A2AWT6	Nucleolar transcription factor 1 OS=Mus musculus OX=10090 GN=Ubtf PE=1 SV=1 - [A2AWT6_MOUSE]	8.36471e+06	0	12.3917	7.7	5		0
Q9CRE9	Protein-synthesizing GTPase (Fragment) OS=Mus musculus OX=10090 GN=Eif2s3x PE=2 SV=1 - [Q9CRE9_MOUSE]	1.05989e+07	0	12.3505	23.24	5		0
P09405	Nucleolin OS=Mus musculus OX=10090 GN=Ncl PE=1 SV=2 - [NUCL_MOUSE]	7.69819e+06	0	12.2939	9.05	6		0
D3YYM6	40S ribosomal protein S5 (Fragment) OS=Mus musculus OX=10090 GN=Rps5 PE=1 SV=1 - [D3YYM6_MOUSE]	2.72942e+07	0	12.0734	20.33	3
Q8K198	Keratin-associated protein 13-1 OS=Mus musculus OX=10090 GN=Krtap13-1 PE=1 SV=1 - [Q8K198_MOUSE]	6.99241e+06	0	12.0707	55.95	5
Q9CV89	Pinin (Fragment) OS=Mus musculus OX=10090 GN=Pnn PE=2 SV=1 - [Q9CV89_MOUSE]	9.36818e+06	0	12.0533	13.62	4		0
Q8VC94	60S ribosomal protein L11 OS=Mus musculus OX=10090 GN=Rpl11 PE=2 SV=1 - [Q8VC94_MOUSE]	1.50007e+08	1.26179e+06	11.7476	18.56	3	2.33232	8.38	1
A0A0R4J0U8	TRMT1-like protein OS=Mus musculus OX=10090 GN=Trmt1l PE=1 SV=1 - [A0A0R4J0U8_MOUSE]	9.85036e+06	0	11.7026	9.48	4		0
Q8VDM6	Heterogeneous nuclear ribonucleoprotein U-like protein 1 OS=Mus musculus OX=10090 GN=Hnrnpul1 PE=1 SV=1 - [HNRL1_MOUSE]	2.17112e+06	0	11.6565	7.22	5		0
Q5BLK2	40S ribosomal protein S20 OS=Mus musculus OX=10090 GN=Rps20 PE=1 SV=1 - [Q5BLK2_MOUSE]	8.83375e+07	0	11.5818	22.69	3
D3YTQ9	40S ribosomal protein S15 OS=Mus musculus OX=10090 GN=Rps15 PE=1 SV=1 - [D3YTQ9_MOUSE]	1.13658e+07	0	11.1671	33.05	3
A0A1D5RLD8	Glyceraldehyde-3-phosphate dehydrogenase OS=Mus musculus OX=10090 GN=Gm10358 PE=1 SV=1 - [A0A1D5RLD8_MOUSE]	7.65261e+06	2.83314e+06	10.7629	22.52	4	6.25348	14.11	3
A0A0G2JEP0	Fragile X mental retardation syndrome-related protein 1 OS=Mus musculus OX=10090 GN=Fxr1 PE=1 SV=1 - [A0A0G2JEP0_MOUSE]	1.43771e+06	0	10.5364	5.46	2		0
P35550	rRNA 2'-O-methyltransferase fibrillarin OS=Mus musculus OX=10090 GN=Fbl PE=1 SV=2 - [FBRL_MOUSE]	2.05005e+07	0	10.4606	13.46	3		0
B0V2N7	Annexin (Fragment) OS=Mus musculus OX=10090 GN=Anxa2 PE=1 SV=1 - [B0V2N7_MOUSE]	5.78066e+06	3.43953e+06	10.4091	21.43	3	10.3803	28.06	4
Q3V3K3	Serine/threonine-protein kinase TAO3 OS=Mus musculus OX=10090 GN=Taok3 PE=1 SV=1 - [Q3V3K3_MOUSE]	2.12934e+06	0	10.1558	10.96	4		0
A2RRK3	Non-specific serine/threonine protein kinase OS=Mus musculus OX=10090 GN=Slk PE=2 SV=1 - [A2RRK3_MOUSE]	1.10439e+06	0	9.89583	4.66	5		0
Q04750	DNA topoisomerase 1 OS=Mus musculus OX=10090 GN=Top1 PE=1 SV=2 - [TOP1_MOUSE]	8.22775e+06	1.51535e+06	9.63371	6.91	4	4.13401	1.69	1
Q8VDF2	E3 ubiquitin-protein ligase UHRF1 OS=Mus musculus OX=10090 GN=Uhrf1 PE=1 SV=2 - [UHRF1_MOUSE]	1.15913e+06	0	9.33995	5.5	4		0
Q545T7	Uncharacterized protein OS=Mus musculus OX=10090 GN=Myl1 PE=2 SV=1 - [Q545T7_MOUSE]	8.44531e+06	0	9.12177	32.45	5		0
A2A6J4	Lymphocyte-specific protein 1 OS=Mus musculus OX=10090 GN=Lsp1 PE=1 SV=1 - [A2A6J4_MOUSE]	900430	0	9.05205	16.15	3		0
Q3U868	Poly [ADP-ribose] polymerase (Fragment) OS=Mus musculus OX=10090 GN=Parp1 PE=2 SV=1 - [Q3U868_MOUSE]	2.39452e+06	0	8.83721	5.45	4		0
Q545D8	Proteoglycan 2, bone marrow OS=Mus musculus OX=10090 GN=Prg2 PE=1 SV=1 - [Q545D8_MOUSE]	8.82026e+07	0	8.82479	10.76	2
Q3UAC4	RNA helicase OS=Mus musculus OX=10090 GN=Ddx41 PE=2 SV=1 - [Q3UAC4_MOUSE]	2.18399e+06	0	8.76571	7.23	4		0
Q792Z1	Trypsin 10 OS=Mus musculus OX=10090 GN=Try10 PE=1 SV=1 - [Q792Z1_MOUSE]	4.54213e+07	1.0248e+07	8.76552	4.07	1	7.67786	8.13	2
Q71V06	Y box transcription factor (Fragment) OS=Mus musculus OX=10090 GN=Ybx1 PE=2 SV=1 - [Q71V06_MOUSE]	1.59569e+07	0	8.74329	12.04	2		0
F6WL90	Nuclear autoantigen Sp-100 (Fragment) OS=Mus musculus OX=10090 GN=Sp100 PE=1 SV=1 - [F6WL90_MOUSE]	1.88823e+07	0	8.72749	13.25	4		0
F8WGW3	S1 RNA-binding domain-containing protein 1 OS=Mus musculus OX=10090 GN=Srbd1 PE=1 SV=1 - [F8WGW3_MOUSE]	4.57037e+06	0	8.67185	2.96	3		0
Q811E7	Myosin IF OS=Mus musculus OX=10090 GN=Myo1f PE=2 SV=1 - [Q811E7_MOUSE]	3.67766e+06	0	8.60387	4.64	4		0
Q9D903	Probable rRNA-processing protein EBP2 OS=Mus musculus OX=10090 GN=Ebna1bp2 PE=2 SV=1 - [EBP2_MOUSE]	1.4163e+07	0	8.35498	17.32	4		0
P51881	ADP/ATP translocase 2 OS=Mus musculus OX=10090 GN=Slc25a5 PE=1 SV=3 - [ADT2_MOUSE]	1.61583e+07	0	8.31339	15.1	4		0
Q9D0B0	Serine/arginine-rich splicing factor 9 OS=Mus musculus OX=10090 GN=Srsf9 PE=1 SV=1 - [SRSF9_MOUSE]	1.87655e+07	0	8.24263	22.52	5		0
P62315	Small nuclear ribonucleoprotein Sm D1 OS=Mus musculus OX=10090 GN=Snrpd1 PE=1 SV=1 - [SMD1_MOUSE]	4.79427e+06	0	8.22865	27.73	2
Q3UI57	DNA helicase OS=Mus musculus OX=10090 GN=Mcm3 PE=1 SV=1 - [Q3UI57_MOUSE]	6.69785e+06	0	8.13487	6.77	4		0
A2BE28	Ribosomal biogenesis protein LAS1L OS=Mus musculus OX=10090 GN=Las1l PE=1 SV=1 - [LAS1L_MOUSE]	3.52141e+06	0	7.78524	5.67	3		0
A0A1B0GRW3	RuvB-like helicase (Fragment) OS=Mus musculus OX=10090 GN=Ruvbl2 PE=1 SV=1 - [A0A1B0GRW3_MOUSE]	1.67947e+06	0	7.48292	14.35	3
O08582	GTP-binding protein 1 OS=Mus musculus OX=10090 GN=Gtpbp1 PE=1 SV=2 - [GTPB1_MOUSE]	1.805e+06	0	7.47656	5.09	3		0
A0A0U1RP93	Myosin regulatory light chain 2, skeletal muscle isoform OS=Mus musculus OX=10090 GN=Mylpf PE=1 SV=1 - [A0A0U1RP93_MOUSE]	7.90326e+06	0	7.39063	24.16	3		0
Q7TMI3	E3 ubiquitin-protein ligase UHRF2 OS=Mus musculus OX=10090 GN=Uhrf2 PE=1 SV=1 - [UHRF2_MOUSE]	817685	0	7.33808	5.48	3		0
P54823	Probable ATP-dependent RNA helicase DDX6 OS=Mus musculus OX=10090 GN=Ddx6 PE=1 SV=1 - [DDX6_MOUSE]	1.26715e+06	0	7.27718	8.28	3		0
Q8K3A8	Sfrs4 protein OS=Mus musculus OX=10090 GN=Srsf4 PE=2 SV=1 - [Q8K3A8_MOUSE]	4.22814e+06	0	7.27355	9.41	4		0
Q3UHX9	Putative methyltransferase C9orf114 homolog OS=Mus musculus OX=10090 GN=Spout1 PE=1 SV=1 - [CI114_MOUSE]	2.20427e+06	0	7.11639	10.91	3		0
A9UGK3	Ran binding protein 10 OS=Mus musculus OX=10090 GN=Ranbp10 PE=2 SV=1 - [A9UGK3_MOUSE]	9.31138e+06	0	7.01889	5.65	3		0
A0A5F8MPY2	Uncharacterized protein OS=Mus musculus OX=10090 GN=Rplp2-ps1 PE=3 SV=1 - [A0A5F8MPY2_MOUSE]	3.10051e+07	0	6.99968	39.13	2
B8JI96	Major urinary protein 14 (Fragment) OS=Mus musculus OX=10090 GN=Mup14 PE=1 SV=1 - [B8JI96_MOUSE]	8.44768e+06	3.38189e+06	6.9148	24.67	3	6.13198	22.67	3
A2A4M2	Predicted gene 11568 OS=Mus musculus OX=10090 GN=Gm11568 PE=4 SV=1 - [A2A4M2_MOUSE]	2.10063e+07	0	6.38395	10.9	2		0
Q3U1N0	Coronin OS=Mus musculus OX=10090 GN=Coro1a PE=1 SV=1 - [Q3U1N0_MOUSE]	5.71246e+06	0	6.35494	11.93	3
P0DP27	Calmodulin-2 OS=Mus musculus OX=10090 GN=Calm2 PE=1 SV=1 - [CALM2_MOUSE]	5.14789e+06	1.02553e+06	6.21856	22.15	2	2.17296	11.41	1
Q9CX86	Heterogeneous nuclear ribonucleoprotein A0 OS=Mus musculus OX=10090 GN=Hnrnpa0 PE=1 SV=1 - [ROA0_MOUSE]	7.26474e+06	0	6.19308	11.8	2
H3BJU7	Guanine nucleotide exchange factor H1 OS=Mus musculus OX=10090 GN=Arhgef2 PE=1 SV=1 - [H3BJU7_MOUSE]	3.73336e+06	0	6.19116	3.03	2		0
Q60749	KH domain-containing, RNA-binding, signal transduction-associated protein 1 OS=Mus musculus OX=10090 GN=Khdrbs1 PE=1 SV=2 - [KHDR1_MOUSE]	2.23878e+07	0	6.17997	4.51	2		0
A2AMW0	F-actin-capping protein subunit beta OS=Mus musculus OX=10090 GN=Capzb PE=1 SV=1 - [A2AMW0_MOUSE]	4.61114e+06	0	6.05671	14.62	3		0
B2RR83	3'-5' RNA helicase YTHDC2 OS=Mus musculus OX=10090 GN=Ythdc2 PE=1 SV=1 - [YTDC2_MOUSE]	1.42265e+06	0	6.0501	2.49	3		0
Q6P5D8	Structural maintenance of chromosomes flexible hinge domain-containing protein 1 OS=Mus musculus OX=10090 GN=Smchd1 PE=1 SV=2 - [SMHD1_MOUSE]	2.20158e+06	0	6.04797	2.34	3		0
Q63ZW9	Copa protein (Fragment) OS=Mus musculus OX=10090 GN=Copa PE=2 SV=1 - [Q63ZW9_MOUSE]	2.9152e+06	0	6.0324	3.54	3		0
Q5U448	Sfrs5 protein OS=Mus musculus OX=10090 GN=Srsf5 PE=2 SV=1 - [Q5U448_MOUSE]	3.87535e+06	0	5.85469	25.81	3
Q3ULL5	Eif2s2 protein OS=Mus musculus OX=10090 GN=Eif2s2 PE=1 SV=1 - [Q3ULL5_MOUSE]	8.66596e+06	0	5.84577	6.34	2		0
Q8R582	Hnrpf protein (Fragment) OS=Mus musculus OX=10090 GN=Hnrnpf PE=2 SV=1 - [Q8R582_MOUSE]	3.1282e+07	0	5.78426	14.36	2		0
D3Z3I8	Elongation factor 1-alpha 1 (Fragment) OS=Mus musculus OX=10090 GN=Eef1a1 PE=1 SV=1 - [D3Z3I8_MOUSE]	4.73607e+06	0	5.7795	11.83	2		0
P01872	Immunoglobulin heavy constant mu OS=Mus musculus OX=10090 GN=Ighm PE=1 SV=2 - [IGHM_MOUSE]	1.08275e+07	6.24888e+06	5.74644	6.39	2	6.97665	9.47	3
Q4FZE6	40S ribosomal protein S7 OS=Mus musculus OX=10090 GN=Rps7 PE=2 SV=1 - [Q4FZE6_MOUSE]	7.19355e+06	0	5.67785	11.86	2		0
A0A1Y7VKY1	40S ribosomal protein S18 OS=Mus musculus OX=10090 GN=Rps18-ps5 PE=3 SV=1 - [A0A1Y7VKY1_MOUSE]	7.01834e+06	0	5.47479	15.13	2		0
Q5BL09	Npm1 protein OS=Mus musculus OX=10090 GN=Npm1 PE=2 SV=1 - [Q5BL09_MOUSE]	9.85509e+06	0	5.46723	8.56	2		0
Q3TF41	Nucleosome assembly protein 1-like 1 OS=Mus musculus OX=10090 GN=Nap1l1 PE=1 SV=1 - [Q3TF41_MOUSE]	912134	0	5.45772	7.34	2		0
Q8BUM1	TAR DNA-binding protein 43 OS=Mus musculus OX=10090 GN=Tardbp PE=2 SV=1 - [Q8BUM1_MOUSE]	2.7228e+06	0	5.32663	9.63	2		0
S4R2U0	Tropomyosin alpha-1 chain OS=Mus musculus OX=10090 GN=Tpm1 PE=1 SV=1 - [S4R2U0_MOUSE]	1.4095e+06	0	5.27742	15.92	2
Q9D0P6	40S ribosomal protein S11 OS=Mus musculus OX=10090 PE=2 SV=1 - [Q9D0P6_MOUSE]	9.58982e+06	0	5.27433	18.54	2		0
Q9D2G2	Dihydrolipoyllysine-residue succinyltransferase component of 2-oxoglutarate dehydrogenase complex, mitochondrial OS=Mus musculus OX=10090 GN=Dlst PE=1 SV=1 - [ODO2_MOUSE]	3.20508e+06	0	5.27058	5.07	2
Q6PHZ1	60S ribosomal protein L17 OS=Mus musculus OX=10090 GN=Rpl17 PE=2 SV=1 - [Q6PHZ1_MOUSE]	2.32619e+07	0	5.26815	16.3	2
Q3TYL9	2',3'-cyclic-nucleotide 3'-phosphodiesterase OS=Mus musculus OX=10090 GN=Cnp PE=2 SV=1 - [Q3TYL9_MOUSE]	1.99015e+06	0	5.26771	6.75	2		0
P62855	40S ribosomal protein S26 OS=Mus musculus OX=10090 GN=Rps26 PE=1 SV=3 - [RS26_MOUSE]	1.02471e+07	0	5.25271	20.87	2
Q8K4I3	Rho guanine nucleotide exchange factor 6 OS=Mus musculus OX=10090 GN=Arhgef6 PE=1 SV=1 - [ARHG6_MOUSE]	4.21048e+06	0	5.21065	5.58	2		0
Q08288	Cell growth-regulating nucleolar protein OS=Mus musculus OX=10090 GN=Lyar PE=1 SV=2 - [LYAR_MOUSE]	2.68824e+06	0	5.14699	9.28	2		0
P57784	U2 small nuclear ribonucleoprotein A' OS=Mus musculus OX=10090 GN=Snrpa1 PE=1 SV=2 - [RU2A_MOUSE]	7.72035e+06	0	5.05815	12.16	2		0
Q9Z284	Neutrophil elastase OS=Mus musculus OX=10090 PE=4 SV=1 - [Q9Z284_MOUSE]	9.03629e+06	0	4.78176	11.59	2
Q9D8B3	Charged multivesicular body protein 4b OS=Mus musculus OX=10090 GN=Chmp4b PE=1 SV=2 - [CHM4B_MOUSE]	8.52418e+06	0	4.77085	13.39	2		0
Q9JID9	SH2B adapter protein 2 OS=Mus musculus OX=10090 GN=Sh2b2 PE=1 SV=2 - [SH2B2_MOUSE]	3.53021e+06	0	4.7504	4.35	2
Q9D0T1	NHP2-like protein 1 OS=Mus musculus OX=10090 GN=Snu13 PE=1 SV=4 - [NH2L1_MOUSE]	7.17681e+06	0	4.67379	17.97	2		0
Q6ZWX6	Eukaryotic translation initiation factor 2 subunit 1 OS=Mus musculus OX=10090 GN=Eif2s1 PE=1 SV=3 - [IF2A_MOUSE]	4.01705e+06	0	4.64579	6.35	2		0
P60335	Poly(rC)-binding protein 1 OS=Mus musculus OX=10090 GN=Pcbp1 PE=1 SV=1 - [PCBP1_MOUSE]	5.8449e+06	0	4.62756	6.74	2
B2CY77	Laminin receptor (Fragment) OS=Mus musculus OX=10090 GN=Rpsa PE=2 SV=1 - [B2CY77_MOUSE]	4.22075e+06	0	4.61425	10.17	2		0
G5E8T3	Signal recognition particle 19 kDa protein OS=Mus musculus OX=10090 GN=Srp19 PE=1 SV=1 - [G5E8T3_MOUSE]	3.03947e+06	0	4.57562	22.5	2		0
O70569	Ribosomal protein S14 OS=Mus musculus OX=10090 GN=rps14 PE=3 SV=1 - [O70569_MOUSE]	9.12916e+06	0	4.54118	15.89	2		0
Q14AF6	Small nuclear ribonucleoprotein Sm D2 OS=Mus musculus OX=10090 GN=Snrpd2 PE=1 SV=1 - [Q14AF6_MOUSE]	4.9096e+06	0	4.51402	16.95	2
A0A0A6YXL3	60S ribosomal protein L31 OS=Mus musculus OX=10090 GN=Rpl31 PE=1 SV=1 - [A0A0A6YXL3_MOUSE]	1.32939e+08	0	4.50887	19.54	2
F6QD74	Cytoplasmic FMR1-interacting protein 2 (Fragment) OS=Mus musculus OX=10090 GN=Cyfip2 PE=1 SV=1 - [F6QD74_MOUSE]	1.37516e+06	0	4.5016	3.06	2		0
Q3UDZ8	Uncharacterized protein (Fragment) OS=Mus musculus OX=10090 GN=Mta2 PE=2 SV=1 - [Q3UDZ8_MOUSE]	719165	0	4.4776	4.99	2		0
A0A1Y7VMH3	Serine/threonine-protein kinase VRK1 OS=Mus musculus OX=10090 GN=Vrk1 PE=1 SV=1 - [A0A1Y7VMH3_MOUSE]	1.81477e+06	0	4.41835	8.96	3		0
E0CZ27	Histone H3 (Fragment) OS=Mus musculus OX=10090 GN=H3f3a PE=3 SV=1 - [E0CZ27_MOUSE]	2.04e+08	0	4.41706	13.45	2		0
Q9ERU3	Zinc finger protein 22 OS=Mus musculus OX=10090 GN=Znf22 PE=1 SV=2 - [ZNF22_MOUSE]	1.18557e+06	0	4.3747	10.55	2
P67984	60S ribosomal protein L22 OS=Mus musculus OX=10090 GN=Rpl22 PE=1 SV=2 - [RL22_MOUSE]	3.24785e+07	0	4.36062	18.75	2		0
Q9CSF9	Uncharacterized protein (Fragment) OS=Mus musculus OX=10090 GN=Rsl1d1 PE=2 SV=1 - [Q9CSF9_MOUSE]	1.15485e+06	0	4.28766	5.98	2		0
P18760	Cofilin-1 OS=Mus musculus OX=10090 GN=Cfl1 PE=1 SV=3 - [COF1_MOUSE]	3.42074e+06	1.09947e+06	4.26871	15.06	2	2.21936	6.63	1
A0A286YEB7	40S ribosomal protein S24 OS=Mus musculus OX=10090 GN=Rps24 PE=1 SV=1 - [A0A286YEB7_MOUSE]	5.4223e+06	0	4.24331	19.49	2
Q8BH59	Calcium-binding mitochondrial carrier protein Aralar1 OS=Mus musculus OX=10090 GN=Slc25a12 PE=1 SV=1 - [CMC1_MOUSE]	972848	0	4.23299	4.14	2		0
Q9DCY1	Peptidyl-prolyl cis-trans isomerase OS=Mus musculus OX=10090 GN=Ppib PE=1 SV=1 - [Q9DCY1_MOUSE]	4695822	0	4.20351	12.04	2		0
Q8C553	IF rod domain-containing protein (Fragment) OS=Mus musculus OX=10090 GN=Lmnb1 PE=2 SV=1 - [Q8C553_MOUSE]	5.33502e+06	0	4.0644	6.54	2		0
E9PW85	Inactive serine/threonine-protein kinase VRK3 (Fragment) OS=Mus musculus OX=10090 GN=Vrk3 PE=1 SV=1 - [E9PW85_MOUSE]	1.43135e+06	0	4.05822	26.96	3
P49718	DNA replication licensing factor MCM5 OS=Mus musculus OX=10090 GN=Mcm5 PE=1 SV=2 - [MCM5_MOUSE]	2.72215e+06	0	4.00669	3.68	2		0
Q3TFF0	Uncharacterized protein OS=Mus musculus OX=10090 GN=Dnaja2 PE=2 SV=1 - [Q3TFF0_MOUSE]	2.8063e+06	0	3.78573	5.58	2		0
I3PQW3	La ribonucleoprotein domain family member 7 OS=Mus musculus OX=10090 GN=Larp7 PE=3 SV=1 - [I3PQW3_MOUSE]	2.55353e+06	0	3.75576	4.56	2		0
Q99J95	Cyclin-dependent kinase 9 OS=Mus musculus OX=10090 GN=Cdk9 PE=1 SV=1 - [CDK9_MOUSE]	1.36388e+06	0	3.64002	5.91	2		0
E9QAJ7	Transcription factor ETV6 (Fragment) OS=Mus musculus OX=10090 GN=Etv6 PE=1 SV=1 - [E9QAJ7_MOUSE]	3.96834e+06	0	3.63938	9.49	2		0
A0A0R4J293	Protein-glutamine gamma-glutamyltransferase K OS=Mus musculus OX=10090 GN=Tgm1 PE=1 SV=1 - [A0A0R4J293_MOUSE]	2.08697e+06	1.25729e+06	3.63204	2.7	2	3.74989	3.07	2
Q05BH6	Tcof1 protein (Fragment) OS=Mus musculus OX=10090 GN=Tcof1 PE=2 SV=1 - [Q05BH6_MOUSE]	1.20315e+06	0	3.61467	2.43	2		0
Q3TJ01	RNA-splicing ligase RtcB homolog OS=Mus musculus OX=10090 GN=Rtcb PE=2 SV=1 - [Q3TJ01_MOUSE]	5.52234e+06	0	3.57364	4.16	2		0
Q3TZX8	Polynucleotide 5'-hydroxyl-kinase NOL9 OS=Mus musculus OX=10090 GN=Nol9 PE=1 SV=1 - [NOL9_MOUSE]	3.02197e+06	0	2.72634	4.48	3		0
Q6ZWV7	60S ribosomal protein L35 OS=Mus musculus OX=10090 GN=Rpl35 PE=1 SV=1 - [RL35_MOUSE]	1.63359e+07	0	2.6847	18.7	2
Q3TM37	SKIP_SNW domain-containing protein (Fragment) OS=Mus musculus OX=10090 GN=Snw1 PE=2 SV=1 - [Q3TM37_MOUSE]	378134	0	2.66118	7.35	2		0
Q3TU98	Ras-GAP domain-containing protein (Fragment) OS=Mus musculus OX=10090 GN=Iqgap1 PE=2 SV=1 - [Q3TU98_MOUSE]	4.01841e+06	0	2.5322	4.2	2		0
Q921N6	Probable ATP-dependent RNA helicase DDX27 OS=Mus musculus OX=10090 GN=Ddx27 PE=1 SV=3 - [DDX27_MOUSE]	874879	0	2.49809	3.03	2		0
Q8CC88	von Willebrand factor A domain-containing protein 8 OS=Mus musculus OX=10090 GN=Vwa8 PE=1 SV=2 - [VWA8_MOUSE]	1.32308e+06	0	2.4916	1.52	2		0
A2AU61	RNA-binding protein Raly (Fragment) OS=Mus musculus OX=10090 GN=Raly PE=1 SV=1 - [A2AU61_MOUSE]	1.33483e+07	0	2.43828	7.58	2		0
Q3V449	Nicotinamide-nucleotide adenylyltransferase OS=Mus musculus OX=10090 GN=Nmnat1 PE=2 SV=1 - [Q3V449_MOUSE]	3.82192e+06	0	2.31679	7.37	2
Q14C24	U2 small nuclear ribonucleoprotein auxiliary factor (U2AF) 1 OS=Mus musculus OX=10090 GN=U2af1 PE=1 SV=1 - [Q14C24_MOUSE]	5.83222e+06	0	2.29567	15.48	2		0
Q922W7	2900073G15Rik protein (Fragment) OS=Mus musculus OX=10090 GN=2900073G15Rik PE=2 SV=1 - [Q922W7_MOUSE]	6.99175e+06	792168	2.25522	9.35	1	2.4629	10.28	1
Q8BX10	Serine/threonine-protein phosphatase PGAM5, mitochondrial OS=Mus musculus OX=10090 GN=Pgam5 PE=1 SV=1 - [PGAM5_MOUSE]	6.31562e+06	0	2.25207	7.99	2		0
Q9CZX8	40S ribosomal protein S19 OS=Mus musculus OX=10090 GN=Rps19 PE=1 SV=3 - [RS19_MOUSE]	9.08271e+06	1.77126e+06	2.10509	8.97	1	3.45269	13.1	2
Q3U6D2	Uncharacterized protein OS=Mus musculus OX=10090 GN=Rcc1 PE=2 SV=1 - [Q3U6D2_MOUSE]	824277	0	2.06208	5.46	2		0
