# Supplementary material for: TRIM33 plays a critical role in regulating dendritic cell differentiation and homeostasis by modulating Irf8 and Bcl2l11 transcription
Source: Cell Mol Immunol. 2024 May 31;21(7):752–69. doi: 10.1038/s41423-024-01179-1 (PMC11214632; doi:10.1038/s41423-024-01179-1)
Supplement: Supplementary file 4 — Table S3 [file 41423_2024_1179_MOESM4_ESM.xlsx]

## Sheet: Sheet1
TRIM33-dependent+PU.1-dependent	TRIM33-dependent+PU.1-repressed	TRIM33-repressed+PU.1-dependent	TRIM33-repressed+PU.1-repressed
Mycl	F13a1	Cdh17	Fcgr2b
Met	Fn1	Fcrlb	Tnfsf11
Clec9a	Csf1r	Serpinb6b	Lpl
Cyp27a1	Siglech	Tcf7l1	Serpina3f
Adam19	Lgals3	Gcsam	Spry4
Mx1	Nrp1	Grap	Arnt2
I830077J02Rik	Fcgrt	Ccl5	Adamts14
Gpr35	Emilin2	Rasgef1b	Prkcq
Ddr1	Olfm1	Myo1b	Nkg7
Cacna1e	Pid1		Trem1
Stbd1	Ccl6		Tspan6
Adora3	Kctd14		Dkkl1
Vwf	Maged1		Gimap7
P2ry6	Smim5		Pald1
Btla	S1pr3		Klhl4
Abcg3	Arhgef10l		Serpine1
Arhgap22	Ifitm6		Hes1
Cd4	Gda		Ccdc184
Nxpe4	Ace		Emp1
Adap2	Hba-a2		Sh2d2a
Pou6f1	Cdh1
Plag1	Stox2
Nxpe2	Mafb
Tlr3	Ly6i
Prr5l	B3galnt1
Tbc1d8	Fcna
Syne2	Sdc2
Plekhm3	Ahnak
Ccdc88a	Ly6c2
Inpp4a	Itgb7
Ptprf	Runx2
Lrp8	Lgals1
Mefv	Ctsb
Naip6	Cfp
Gm14548	Gria3
Slc8b1	Scpep1
Cdc42bpb	Cd7
Itpripl2	Padi2
Strip2	Bst2
Card11	Spib
Ctnnd2	Pdzd4
Zc3h12c	Sdc1
Stag3	Slpi
Filip1l	S100a6
Adgra2	Atp1b1
Slc46a3	C3
Arid3b	Xkrx
Cdh5	Arhgap19
Adgrg5	Klrk1
Pld2	Lifr
Cadm3	Cdkn2c
Cxcl16	Palld
Hivep3	Ly6c1
Cgnl1	B3gnt8
Cttnbp2nl	Lynx1
Lgr5	Ak8
Obscn	Thy1
Cd8a	Notch3
Slc22a12	Klk1
Bcar3	Cadm1
Duxbl1	Ripk4
Nfam1	Cmklr1
Lyz1	P2ry13
Naaa	Jchain
Abca9	Lyz2
9930111J21Rik1	Ccr2
Rnf144b	Clec7a
Alpk1	Xdh
Zfp467	Gpr141
Shtn1	Rin2
Clec2d	Axl
Ciita	Stxbp6
Gm6377	Apoe
Pstpip2	Mrc1
Ampd3	Fcgr1
Mmp28	Serpinb10
Slamf8	Adgre1
Rab39	Clec4a1
Sirpb1b	Cd3g
Ifit3	Hpgd
Kcnd1	Dpep2
Zfp366	Hbb-bs
Anpep	Clec4a3
Dnah2	Plcb1
Tlr5	Tnfsf13
Gm9733	Aatk
Tnnt3	Tlr8
Ifit1bl1	Slc11a1
Zkscan7	Hmox1
Tlr11	Ms4a8a
Sirpb1a	Adgre4
Serpinh1	Klra2
Cd200	Tmem26
	Tead3
	Pyroxd2
	Apoc2
	Epor
	Scd1
	Blvrb
	Aqp1
