# Supplementary material for: TRIM33 plays a critical role in regulating dendritic cell differentiation and homeostasis by modulating Irf8 and Bcl2l11 transcription
Source: Cell Mol Immunol. 2024 May 31;21(7):752–69. doi: 10.1038/s41423-024-01179-1 (PMC11214632; doi:10.1038/s41423-024-01179-1)
Supplement: Supplementary file 5 — Table S4 [file 41423_2024_1179_MOESM5_ESM.xlsx]

## Sheet: Sheet1
Chromosome	Start	End	Name	Score	Strand
chr1	13593309	13593662	Shared_1	87	.
chr1	34439402	34439768	Shared_2	137	.
chr1	36307723	36308072	Shared_3	75	.
chr1	64121551	64122119	Shared_4	111	.
chr1	74587832	74588243	Shared_5	87	.
chr1	87650658	87650953	Shared_6	83	.
chr1	89069719	89070277	Shared_7	75	.
chr1	94035172	94035524	Shared_8	99	.
chr1	133800912	133801305	Shared_9	87	.
chr1	150392793	150393387	Shared_10	138	.
chr1	152902777	152903350	Shared_11	150	.
chr1	156035829	156036423	Shared_12	72	.
chr1	160905971	160906278	Shared_13	105	.
chr1	165460666	165461016	Shared_14	90	.
chr1	171502327	171503471	Shared_15	137	.
chr1	180387287	180387895	Shared_16	64	.
chr1	180848725	180849179	Shared_17	137	.
chr1	185362709	185363276	Shared_18	64	.
chr1	191397173	191397678	Shared_19	105	.
chr10	13967459	13968060	Shared_20	64	.
chr10	20312040	20312345	Shared_21	124	.
chr10	20312614	20313050	Shared_22	23	.
chr10	41573330	41573645	Shared_23	75	.
chr10	58446548	58447174	Shared_24	99	.
chr10	59896996	59897398	Shared_25	23	.
chr10	62543163	62543848	Shared_26	124	.
chr10	62553747	62554046	Shared_27	105	.
chr10	75516969	75517874	Shared_28	75	.
chr10	80147926	80149643	Shared_29	94	.
chr10	80678091	80678616	Shared_30	72	.
chr10	80695030	80696258	Shared_31	105	.
chr10	81298844	81299254	Shared_32	87	.
chr10	81320396	81321286	Shared_33	293	.
chr10	81524033	81524374	Shared_34	53	.
chr10	86727634	86727929	Shared_35	64	.
chr10	94942818	94943198	Shared_36	32	.
chr10	96616661	96617103	Shared_37	124	.
chr10	127136644	127136957	Shared_38	53	.
chr11	3105325	3105723	Shared_39	72	.
chr11	6291599	6292117	Shared_40	61	.
chr11	6546508	6546869	Shared_41	72	.
chr11	49243862	49244578	Shared_42	249	.
chr11	51688823	51689118	Shared_43	53	.
chr11	53763585	53763880	Shared_44	72	.
chr11	59421639	59422027	Shared_45	64	.
chr11	60935358	60935922	Shared_46	60	.
chr11	61266944	61267294	Shared_47	51	.
chr11	62466680	62466975	Shared_48	64	.
chr11	69409330	69410187	Shared_49	150	.
chr11	69410561	69411269	Shared_50	99	.
chr11	69980320	69981031	Shared_51	87	.
chr11	74829902	74830889	Shared_52	236	.
chr11	74837482	74838856	Shared_53	80	.
chr11	75653495	75654558	Shared_54	83	.
chr11	77685790	77686133	Shared_55	51	.
chr11	77981657	77982462	Shared_56	83	.
chr11	83639940	83640235	Shared_57	32	.
chr11	83662238	83662669	Shared_58	164	.
chr11	87426410	87427085	Shared_59	99	.
chr11	87443333	87443763	Shared_60	137	.
chr11	87749358	87749816	Shared_61	178	.
chr11	95834036	95834619	Shared_62	166	.
chr11	97744436	97745234	Shared_63	330	.
chr11	98941476	98942991	Shared_64	238	.
chr11	101658321	101658885	Shared_65	99	.
chr11	102432313	102432883	Shared_66	118	.
chr11	103115711	103116441	Shared_67	105	.
chr11	104442712	104443009	Shared_68	72	.
chr11	106159298	106159753	Shared_69	64	.
chr11	106788362	106789329	Shared_70	205	.
chr11	109011711	109012087	Shared_71	163	.
chr11	109425256	109426335	Shared_72	580	.
chr11	109473312	109473889	Shared_73	75	.
chr11	116852917	116854019	Shared_74	164	.
chr11	118212069	118212364	Shared_75	42	.
chr11	120572932	120573510	Shared_76	122	.
chr12	75669388	75669728	Shared_77	87	.
chr12	78861757	78862069	Shared_78	64	.
chr12	85454984	85455593	Shared_79	177	.
chr12	85473536	85473987	Shared_80	111	.
chr12	87266426	87266721	Shared_81	51	.
chr12	110446559	110447013	Shared_82	167	.
chr12	111537934	111538229	Shared_83	45	.
chr13	14063156	14064006	Shared_84	128	.
chr13	21716002	21716848	Shared_85	164	.
chr13	23562193	23562778	Shared_86	99	.
chr13	23570992	23571838	Shared_87	248	.
chr13	23683682	23684628	Shared_88	354	.
chr13	23763434	23763894	Shared_89	111	.
chr13	42828915	42829210	Shared_90	44	.
chr13	44730641	44731237	Shared_91	56	.
chr13	51813980	51814371	Shared_92	87	.
chr13	54693731	54694661	Shared_93	550	.
chr13	59822590	59823317	Shared_94	87	.
chr13	80885717	80886298	Shared_95	124	.
chr13	83572064	83572387	Shared_96	99	.
chr13	95892051	95892509	Shared_97	75	.
chr13	112000483	112001710	Shared_98	177	.
chr14	18238252	18239468	Shared_99	155	.
chr14	19985147	19985578	Shared_100	64	.
chr14	19986724	19987019	Shared_101	42	.
chr14	20674268	20674591	Shared_102	111	.
chr14	21052126	21052867	Shared_103	248	.
chr14	55681562	55682099	Shared_104	80	.
chr14	60736644	60736939	Shared_105	61	.
chr14	61682236	61682747	Shared_106	75	.
chr14	62760989	62761685	Shared_107	117	.
chr14	65149835	65150251	Shared_108	42	.
chr14	70057018	70057339	Shared_109	71	.
chr14	76673759	76674203	Shared_110	164	.
chr14	76688106	76688476	Shared_111	83	.
chr14	102982844	102983218	Shared_112	99	.
chr15	12007954	12008415	Shared_113	137	.
chr15	12010524	12010876	Shared_114	30	.
chr15	36792435	36792996	Shared_115	51	.
chr15	78572866	78573161	Shared_116	64	.
chr15	100614851	100616001	Shared_117	287	.
chr15	101244036	101244434	Shared_118	53	.
chr15	102518104	102518750	Shared_119	67	.
chr16	14159346	14159906	Shared_120	111	.
chr16	18248755	18249344	Shared_121	53	.
chr16	32177188	32177501	Shared_122	75	.
chr16	38088458	38089679	Shared_123	273	.
chr16	42875108	42875905	Shared_124	153	.
chr16	49790988	49791316	Shared_125	87	.
chr16	57391378	57391701	Shared_126	114	.
chr16	91366864	91367269	Shared_127	245	.
chr16	91484964	91485457	Shared_128	61	.
chr16	91521960	91522524	Shared_129	53	.
chr16	91546296	91546953	Shared_130	53	.
chr16	91728570	91729140	Shared_131	150	.
chr17	3114624	3115575	Shared_132	99	.
chr17	24886393	24886688	Shared_133	32	.
chr17	25919855	25920496	Shared_134	108	.
chr17	27555282	27556917	Shared_135	105	.
chr17	27825904	27826656	Shared_136	75	.
chr17	31835515	31836022	Shared_137	117	.
chr17	33760027	33760689	Shared_138	128	.
chr17	34293593	34294035	Shared_139	67	.
chr17	34603462	34604364	Shared_140	205	.
chr17	35262709	35263170	Shared_141	89	.
chr17	35870156	35870891	Shared_142	205	.
chr17	35916424	35916791	Shared_143	80	.
chr17	35979604	35980140	Shared_144	111	.
chr17	39843052	39846845	Shared_145	510	.
chr17	39847009	39848808	Shared_146	571	.
chr17	45752526	45752937	Shared_147	32	.
chr17	45758161	45758456	Shared_148	32	.
chr17	46751639	46752148	Shared_149	99	.
chr17	48409628	48410122	Shared_150	128	.
chr17	57247357	57248423	Shared_151	166	.
chr17	64331946	64332418	Shared_152	166	.
chr17	74527978	74528689	Shared_153	191	.
chr17	84119369	84119981	Shared_154	94	.
chr17	84957046	84957973	Shared_155	178	.
chr17	87974667	87974990	Shared_156	67	.
chr17	88065827	88066634	Shared_157	83	.
chr18	11935857	11936193	Shared_158	25	.
chr18	23803622	23804281	Shared_159	75	.
chr18	24603526	24603861	Shared_160	99	.
chr18	34932186	34932545	Shared_161	78	.
chr18	60807091	60807530	Shared_162	61	.
chr18	65430427	65431154	Shared_163	219	.
chr18	67249055	67249387	Shared_164	32	.
chr18	75278898	75279233	Shared_165	64	.
chr18	75286763	75287063	Shared_166	51	.
chr18	75304366	75304763	Shared_167	111	.
chr18	81571810	81572159	Shared_168	75	.
chr19	4300094	4300636	Shared_169	75	.
chr19	5661269	5661633	Shared_170	39	.
chr19	5803081	5803707	Shared_171	128	.
chr19	6363424	6363996	Shared_172	132	.
chr19	6909730	6910025	Shared_173	63	.
chr19	8819499	8820197	Shared_174	137	.
chr19	8966905	8967259	Shared_175	51	.
chr19	8984552	8984937	Shared_176	82	.
chr19	9938828	9939238	Shared_177	42	.
chr19	9943053	9943348	Shared_178	51	.
chr19	14597981	14598836	Shared_179	205	.
chr19	28011268	28011603	Shared_180	87	.
chr19	47731339	47732077	Shared_181	113	.
chr19	53423301	53423844	Shared_182	64	.
chr19	53464412	53464731	Shared_183	80	.
chr19	55643360	55643705	Shared_184	42	.
chr19	61226012	61227940	Shared_185	375	.
chr2	3423968	3424263	Shared_186	42	.
chr2	3657777	3658364	Shared_187	111	.
chr2	5379088	5379447	Shared_188	156	.
chr2	5951022	5951834	Shared_189	219	.
chr2	13413516	13413901	Shared_190	53	.
chr2	25423159	25423554	Shared_191	35	.
chr2	28401990	28402513	Shared_192	42	.
chr2	28539975	28540569	Shared_193	113	.
chr2	30066118	30066477	Shared_194	61	.
chr2	32452148	32452537	Shared_195	53	.
chr2	48949088	48949455	Shared_196	42	.
chr2	91070415	91070744	Shared_197	74	.
chr2	91082831	91083411	Shared_198	42	.
chr2	93462027	93462424	Shared_199	87	.
chr2	127335197	127336381	Shared_200	111	.
chr2	128008832	128009269	Shared_201	105	.
chr2	128294837	128295340	Shared_202	51	.
chr2	128818006	128818337	Shared_203	117	.
chr2	132252772	132253353	Shared_204	94	.
chr2	153090644	153091049	Shared_205	53	.
chr2	163642853	163643288	Shared_206	83	.
chr2	167367805	167368564	Shared_207	64	.
chr2	172393436	172393773	Shared_208	61	.
chr3	5860388	5860810	Shared_209	248	.
chr3	8983559	8983921	Shared_210	56	.
chr3	21936162	21936488	Shared_211	124	.
chr3	31061072	31061516	Shared_212	90	.
chr3	31093836	31094140	Shared_213	53	.
chr3	51340844	51341299	Shared_214	141	.
chr3	52102197	52103115	Shared_215	190	.
chr3	75557149	75557472	Shared_216	89	.
chr3	90079896	90080409	Shared_217	61	.
chr3	90265420	90265860	Shared_218	128	.
chr3	95015284	95016488	Shared_219	219	.
chr3	105892064	105892516	Shared_220	99	.
chr3	121344919	121345445	Shared_221	42	.
chr3	135437786	135438977	Shared_222	164	.
chr3	152912308	152912630	Shared_223	99	.
chr3	153944209	153944766	Shared_224	53	.
chr4	3649001	3649581	Shared_225	124	.
chr4	40722293	40723191	Shared_226	99	.
chr4	40948085	40948610	Shared_227	53	.
chr4	98923248	98923550	Shared_228	84	.
chr4	100218951	100219676	Shared_229	87	.
chr4	103114408	103114791	Shared_230	87	.
chr4	122885940	122886484	Shared_231	78	.
chr4	129032468	129033116	Shared_232	61	.
chr4	129189516	129189854	Shared_233	99	.
chr4	129496665	129497134	Shared_234	69	.
chr4	130913350	130914240	Shared_235	61	.
chr4	134773151	134773498	Shared_236	30	.
chr4	139192490	139192804	Shared_237	105	.
chr4	140945154	140945532	Shared_238	51	.
chr4	152138747	152139047	Shared_239	99	.
chr4	155201008	155201341	Shared_240	64	.
chr4	155563245	155564074	Shared_241	386	.
chr5	23432682	23434239	Shared_242	550	.
chr5	24577257	24577600	Shared_243	64	.
chr5	36581794	36582429	Shared_244	141	.
chr5	45450073	45450543	Shared_245	140	.
chr5	65514821	65515116	Shared_246	75	.
chr5	67847334	67847881	Shared_247	84	.
chr5	100585173	100585559	Shared_248	53	.
chr5	105718165	105718481	Shared_249	42	.
chr5	109556604	109559073	Shared_250	375	.
chr5	114774629	114774947	Shared_251	99	.
chr5	115158347	115158826	Shared_252	101	.
chr5	121836511	121837454	Shared_253	149	.
chr5	135008629	135009903	Shared_254	181	.
chr5	135149080	135149452	Shared_255	84	.
chr5	135186767	135187183	Shared_256	113	.
chr5	135537593	135538129	Shared_257	83	.
chr5	137502168	137502963	Shared_258	124	.
chr5	137628874	137629429	Shared_259	51	.
chr5	137786298	137786899	Shared_260	234	.
chr5	139149666	139150151	Shared_261	99	.
chr5	142817685	142818051	Shared_262	75	.
chr5	142905788	142906700	Shared_263	124	.
chr5	142909306	142909629	Shared_264	99	.
chr5	146260997	146261313	Shared_265	138	.
chr5	147400070	147400566	Shared_266	164	.
chr5	149636332	149636683	Shared_267	75	.
chr6	48700036	48700525	Shared_268	42	.
chr6	71632739	71633499	Shared_269	287	.
chr6	86669161	86669672	Shared_270	72	.
chr6	112861717	112862012	Shared_271	64	.
chr6	113306414	113307169	Shared_272	218	.
chr6	117879246	117879971	Shared_273	164	.
chr6	117916973	117917268	Shared_274	75	.
chr6	122810870	122811414	Shared_275	72	.
chr6	124740889	124741384	Shared_276	42	.
chr6	129349996	129350291	Shared_277	51	.
chr6	134366574	134366919	Shared_278	72	.
chr6	145306893	145307500	Shared_279	111	.
chr6	145340476	145341052	Shared_280	111	.
chr7	16285479	16286826	Shared_281	215	.
chr7	16874967	16875539	Shared_282	124	.
chr7	19265842	19266770	Shared_283	205	.
chr7	19316422	19316835	Shared_284	75	.
chr7	19577924	19578375	Shared_285	61	.
chr7	19628415	19629366	Shared_286	564	.
chr7	19844453	19845155	Shared_287	78	.
chr7	24884088	24884418	Shared_288	75	.
chr7	25278963	25279310	Shared_289	53	.
chr7	25680578	25681330	Shared_290	219	.
chr7	25689280	25689660	Shared_291	51	.
chr7	25754774	25755533	Shared_292	128	.
chr7	27178613	27179014	Shared_293	141	.
chr7	27195896	27196524	Shared_294	64	.
chr7	27473129	27473964	Shared_295	178	.
chr7	28810347	28811407	Shared_296	128	.
chr7	30812180	30812551	Shared_297	42	.
chr7	43553075	43553824	Shared_298	105	.
chr7	44553195	44553961	Shared_299	150	.
chr7	44848620	44849682	Shared_300	215	.
chr7	45635152	45635550	Shared_301	113	.
chr7	45717819	45718259	Shared_302	42	.
chr7	45923034	45923706	Shared_303	287	.
chr7	63911688	63912448	Shared_304	42	.
chr7	73537737	73538040	Shared_305	87	.
chr7	73558366	73558991	Shared_306	234	.
chr7	79465934	79466363	Shared_307	42	.
chr7	81854653	81855369	Shared_308	61	.
chr7	83891869	83892376	Shared_309	83	.
chr7	98534227	98534931	Shared_310	191	.
chr7	99141165	99141649	Shared_311	141	.
chr7	100706287	100706860	Shared_312	61	.
chr7	100950659	100951022	Shared_313	94	.
chr7	118533078	118533378	Shared_314	83	.
chr7	127027082	127027608	Shared_315	177	.
chr7	127208658	127209388	Shared_316	234	.
chr7	127477757	127478743	Shared_317	191	.
chr7	128392207	128392869	Shared_318	137	.
chr8	4677477	4678960	Shared_319	234	.
chr8	25201479	25201817	Shared_320	56	.
chr8	46617069	46617648	Shared_321	111	.
chr8	69716506	69716991	Shared_322	164	.
chr8	70538941	70539550	Shared_323	89	.
chr8	70609338	70610190	Shared_324	150	.
chr8	70611589	70611938	Shared_325	32	.
chr8	72160796	72161436	Shared_326	191	.
chr8	83739858	83740713	Shared_327	111	.
chr8	83748416	83748983	Shared_328	122	.
chr8	84701205	84701783	Shared_329	62	.
chr8	84978528	84979071	Shared_330	39	.
chr8	84979631	84980444	Shared_331	234	.
chr8	92355922	92356271	Shared_332	75	.
chr8	94365473	94365768	Shared_333	72	.
chr8	95020622	95020960	Shared_334	51	.
chr8	95434644	95434939	Shared_335	67	.
chr8	105289209	105289540	Shared_336	117	.
chr8	114439387	114439941	Shared_337	64	.
chr8	123042336	123042783	Shared_338	94	.
chr8	123373902	123374497	Shared_339	60	.
chr8	126757782	126758338	Shared_340	87	.
chr9	15018141	15018723	Shared_341	53	.
chr9	22002757	22003164	Shared_342	53	.
chr9	35210926	35211353	Shared_343	53	.
chr9	44407073	44407584	Shared_344	23	.
chr9	47733920	47734426	Shared_345	64	.
chr9	57073094	57073956	Shared_346	117	.
chr9	57420913	57421407	Shared_347	118	.
chr9	59656234	59656627	Shared_348	105	.
chr9	60998691	60999387	Shared_349	87	.
chr9	65535169	65535576	Shared_350	72	.
chr9	65541933	65542451	Shared_351	61	.
chr9	73089300	73089668	Shared_352	64	.
chr9	75409797	75410187	Shared_353	105	.
chr9	102626265	102626593	Shared_354	64	.
chr9	106821768	106822074	Shared_355	75	.
chr9	114781558	114782061	Shared_356	87	.
chr9	116077241	116077546	Shared_357	64	.
chr9	118040436	118040798	Shared_358	164	.
chr9	119322461	119322988	Shared_359	32	.
chr9	123461811	123462190	Shared_360	350	.
chrM	5382	6506	Shared_361	206	.
