# Supplementary material for: TRIM33 plays a critical role in regulating dendritic cell differentiation and homeostasis by modulating Irf8 and Bcl2l11 transcription
Source: Cell Mol Immunol. 2024 May 31;21(7):752–69. doi: 10.1038/s41423-024-01179-1 (PMC11214632; doi:10.1038/s41423-024-01179-1)
Supplement: Supplementary file 6 — Table S5 [file 41423_2024_1179_MOESM6_ESM.xlsx]

## Sheet: pDC
Gene ID	Gene Symbol	Type	log2 (cKO_pDC / WT_pDC)	Qvalue (cKO_pDC / WT_pDC)
100038882	Isg15	mRNA	0.58057	0.00349465
100038909	Gm14548	mRNA	1.11429	6.98802e-06
100039293	Duxbl3	mRNA	-0.769041	8.28129e-06
100043757	Zfp831	mRNA	-1.01581	7.756e-08
100088	Rcc1	mRNA	0.875685	0.000152134
100502766	Kifc1	mRNA	1.08054	0.00483208
100503353	Gm14440	mRNA	-0.763781	0.000239427
100702	Gbp6	mRNA	0.761787	1.42203e-06
100737	Dcun1d4	mRNA	-0.539125	0.000982568
100861753	Gm21188	mRNA	0.6373	0.00950336
101351	Eogt	mRNA	-0.61	0.00764631
101488212	Evi2	mRNA	1.02988	2.55344e-06
102639543	Ifi206	mRNA	0.965033	0.00998354
102920	Cenpi	mRNA	1.03666	0.0016148
104156	Etv5	mRNA	1.76883	8.72306e-12
104418	Dgkz	mRNA	0.505568	5.73627e-06
104681	Slc16a6	mRNA	0.999333	7.29905e-06
104732	Tedc1	mRNA	1.90817	5.05114e-07
105244931	Gm40453	mRNA	-23.0815	3.37904e-07
105247050	Gm42226	mRNA	1.34002	3.71591e-23
105988	Espl1	mRNA	1.95748	1.76061e-07
106582	Nrm	mRNA	0.541494	3.93271e-05
106795	Tcf19	mRNA	0.749164	3.38218e-05
107272	Psat1	mRNA	0.580027	0.00066732
107373	Fam111a	mRNA	1.09596	1.06851e-05
107769	Tm6sf1	mRNA	1.19087	4.46941e-07
107995	Cdc20	mRNA	2.72638	6.2731e-07
108000	Cenpf	mRNA	3.89538	2.05547e-14
108105	B3gnt5	mRNA	2.69334	5.8145e-05
108660	Rnf187	mRNA	0.991005	1.72655e-16
108800	Ston2	mRNA	-0.881634	0.000282876
108907	Nusap1	mRNA	3.99732	1.835e-20
108912	Cdca2	mRNA	1.50632	0.000498485
108956	Apol7c	mRNA	-3.52557	2.13393e-15
108961	E2f8	mRNA	3.87957	2.1061e-23
109212	Pimreg	mRNA	3.0108	0.000303901
109241	Mbd5	mRNA	0.759422	7.1568e-05
109594	Lmo1	mRNA	1.96359	0.00132978
110033	Kif22	mRNA	3.35076	4.9769e-16
110074	Dut	mRNA	0.76058	0.000963427
114715	Spred1	mRNA	1.19488	5.18461e-22
115489986	Gm52730	mRNA	-0.809047	1.05348e-08
11689	Alox5	mRNA	2.95524	0.000119097
11749	Anxa6	mRNA	0.515464	5.32759e-06
11768	Ap1m2	mRNA	0.572583	0.000154445
11799	Birc5	mRNA	1.75051	9.78561e-09
11815	Apod	mRNA	1.05284	8.6215e-06
11905	Serpinc1	mRNA	-0.625896	0.00926281
11933	Atp1b3	mRNA	1.53056	1.2463e-101
11982	Atp10a	mRNA	1.00265	0.000284191
12021	Bard1	mRNA	1.36203	0.000288901
12043	Bcl2	mRNA	1.48652	3.53313e-09
12122	Bid	mRNA	0.606717	0.00023488
12125	Bcl2l11	mRNA	1.21166	2.7106e-17
12143	Blk	mRNA	1.81633	4.20265e-24
12144	Blm	mRNA	0.963791	0.00263836
12189	Brca1	mRNA	1.64753	5.19251e-07
12235	Bub1	mRNA	4.39036	1.1877e-10
12236	Bub1b	mRNA	2.16155	1.12319e-23
12265	Ciita	mRNA	-0.612925	0.00106631
12290	Cacna1e	mRNA	-0.593191	9.84688e-08
12306	Anxa2	mRNA	0.913319	1.37449e-07
12316	Aspm	mRNA	2.23542	1.4445e-05
12428	Ccna2	mRNA	3.70586	5.09992e-29
12442	Ccnb2	mRNA	3.94858	1.6999e-16
12444	Ccnd2	mRNA	1.7124	2.28698e-37
12445	Ccnd3	mRNA	1.23704	7.21126e-23
12447	Ccne1	mRNA	3.54213	1.42266e-08
12449	Ccnf	mRNA	2.40675	1.26035e-07
12458	Ccr6	mRNA	-1.78301	1.60035e-08
12483	Cd22	mRNA	2.59553	2.41173e-23
12507	Cd5	mRNA	0.881264	0.00897391
12511	Cd6	mRNA	2.40404	0.00848413
12526	Cd8b1	mRNA	-0.836943	2.02517e-05
12531	Cdc25b	mRNA	1.75779	6.8135e-07
12532	Cdc25c	mRNA	3.55147	0.00721916
12534	Cdk1	mRNA	2.99265	1.13333e-09
12544	Cdc45	mRNA	2.24924	1.12022e-10
12566	Cdk2	mRNA	0.607088	4.78357e-05
12628	Cfh	mRNA	2.23103	0.0037396
12649	Chek1	mRNA	2.43016	1.06971e-05
12704	Cit	mRNA	3.84899	1.11372e-16
12821	Col17a1	mRNA	-1.0665	2.72141e-08
12862	Cox6a2	mRNA	1.50477	1.06793e-41
12890	Cplx2	mRNA	1.93737	0.0017015
12925	Crip1	mRNA	1.04448	1.5768e-08
12978	Csf1r	mRNA	0.888451	5.84148e-06
13007	Csrp1	mRNA	0.665	1.02662e-05
13178	Dck	mRNA	0.700632	0.000125689
13353	Dgcr6	mRNA	-0.927596	4.42771e-08
13361	Dhfr	mRNA	1.30974	5.05114e-07
13400	Dmpk	mRNA	1.67705	9.30945e-05
13401	Dmwd	mRNA	2.08843	1.83594e-22
13537	Dusp2	mRNA	1.015	4.31527e-07
13605	Ect2	mRNA	0.878728	0.00437086
13655	Egr3	mRNA	1.71533	0.00819159
13730	Emp1	mRNA	2.61815	0.000362419
14067	F5	mRNA	-1.37946	1.95496e-10
14087	Fanca	mRNA	1.4434	2.03347e-08
14130	Fcgr2b	mRNA	1.28161	2.68601e-20
14211	Smc2	mRNA	1.15271	7.60357e-09
14235	Foxm1	mRNA	0.608377	0.0025644
14268	Fn1	mRNA	2.14954	0.00132964
14347	Fut7	mRNA	2.58907	0.000211837
14425	Galnt3	mRNA	1.65442	0.00402939
14538	Gcnt2	mRNA	1.58976	5.19251e-07
14585	Gfra1	mRNA	3.46586	0.00946354
14664	Slc6a9	mRNA	1.81363	9.27007e-13
14733	Gpc1	mRNA	0.884455	0.000104419
14766	Adgrg1	mRNA	1.40351	4.57068e-15
14793	Cdca3	mRNA	3.32395	1.31005e-16
15000	H2-DMb2	mRNA	-0.776605	8.30194e-06
15002	H2-Ob	mRNA	-0.719912	0.00113238
15162	Hck	mRNA	0.575249	4.99695e-06
15201	Hells	mRNA	1.09111	3.75704e-05
15270	H2ax	mRNA	1.06044	7.54121e-09
15368	Hmox1	mRNA	0.726385	0.00818515
15466	Hrh2	mRNA	0.812691	1.43474e-06
15481	Hspa8	mRNA	0.555685	0.000808006
15507	Hspb1	mRNA	3.16075	0.00255142
15903	Id3	mRNA	1.46309	0.000265726
15951	Ifi204	mRNA	0.867736	0.00089838
15958	Ifit2	mRNA	0.595975	1.71258e-05
16010	Igfbp4	mRNA	2.794	0.000126219
16199	Il9r	mRNA	-0.925679	5.32802e-06
16319	Incenp	mRNA	0.678825	0.00231928
16409	Itgam	mRNA	3.53196	1.23281e-51
16534	Kcnn4	mRNA	1.21942	3.1701e-05
16551	Kif11	mRNA	3.52674	2.80444e-26
16571	Kif4	mRNA	3.27945	2.14899e-09
16574	Kif5c	mRNA	1.46189	0.00196671
16647	Kpna2	mRNA	0.724841	0.0054999
16667	Krt17	mRNA	4.01358	0.00710068
16765	Stmn1	mRNA	2.85562	2.10227e-38
16797	Lat	mRNA	1.61644	1.42034e-08
16818	Lck	mRNA	1.69386	0.00481915
16854	Lgals3	mRNA	0.927651	0.000119097
16859	Lgals9	mRNA	0.524124	2.76889e-07
16881	Lig1	mRNA	2.0313	6.31701e-20
16905	Lmna	mRNA	2.27136	0.00670225
16906	Lmnb1	mRNA	0.941611	1.43468e-07
16971	Lrp1	mRNA	1.01404	0.000657378
17002	Ltf	mRNA	2.35488	0.000312871
170439	Elovl6	mRNA	0.570824	9.12805e-05
17064	Cd93	mRNA	1.3387	4.6794e-08
17075	Epcam	mRNA	-0.669757	0.00627846
170776	Cd209c	mRNA	-0.606382	0.000115941
170779	Cd209d	mRNA	-0.505718	6.62163e-07
170799	Rtkn2	mRNA	2.20525	0.0068932
17121	Mxd3	mRNA	2.46001	0.000528804
171504	Apobr	mRNA	0.593963	0.00283554
17190	Mbd1	mRNA	0.506519	5.19251e-07
17215	Mcm3	mRNA	1.13705	5.9538e-11
17216	Mcm2	mRNA	1.06761	1.14442e-15
17217	Mcm4	mRNA	0.583846	0.00335376
17218	Mcm5	mRNA	1.58768	5.37783e-23
17219	Mcm6	mRNA	0.825352	5.54717e-08
17220	Mcm7	mRNA	0.92435	4.70854e-15
17279	Melk	mRNA	2.45388	1.54678e-06
17345	Mki67	mRNA	3.35755	5.94407e-13
17387	Mmp14	mRNA	0.977664	0.0031217
17684	Cited2	mRNA	0.664062	1.78645e-08
17776	Mast2	mRNA	0.729137	0.00220722
17865	Mybl2	mRNA	2.17313	9.9577e-10
17869	Myc	mRNA	1.74246	0.00263836
17921	Myo7a	mRNA	0.814958	5.68918e-05
17965	Nbl1	mRNA	-0.653489	0.00563981
17988	Ndrg1	mRNA	1.05335	3.66845e-05
18005	Nek2	mRNA	3.38751	1.53449e-13
18025	Nfe2l3	mRNA	-1.23127	4.78115e-07
18140	Uhrf1	mRNA	2.94293	3.10304e-20
18230	Nxn	mRNA	-0.747742	0.000197858
18301	Fxyd5	mRNA	0.608992	7.14596e-12
18553	Pcsk6	mRNA	6.55931	0.000399547
18566	Pdcd1	mRNA	2.00161	0.00298491
18636	Cfp	mRNA	0.715415	1.59826e-10
18715	Pim2	mRNA	-0.68837	3.77823e-08
18768	Pkib	mRNA	-0.80095	1.11806e-12
18795	Plcb1	mRNA	1.97478	1.50855e-15
18798	Plcb4	mRNA	2.13797	1.3173e-59
18817	Plk1	mRNA	1.95468	3.96937e-06
18824	Plp2	mRNA	0.649556	7.87931e-15
18968	Pola1	mRNA	0.957729	0.000727542
18971	Pold1	mRNA	0.513492	8.48765e-06
18973	Pole	mRNA	3.09006	2.96533e-19
19009	Pou6f1	mRNA	-0.866271	7.17354e-15
19075	Prim1	mRNA	0.834922	0.00752761
19094	Mapk11	mRNA	0.799022	0.00757492
19125	Prodh	mRNA	-1.39522	2.53209e-18
192176	Flna	mRNA	0.690847	2.14435e-05
19240	Tmsb10	mRNA	0.733421	7.17354e-15
19348	Kif20a	mRNA	1.83011	3.0044e-06
19361	Rad51	mRNA	2.62205	4.86588e-08
19362	Rad51ap1	mRNA	1.5573	5.18404e-06
19366	Rad54l	mRNA	2.2644	1.9066e-11
193813	Mcfd2	mRNA	-0.639668	2.89783e-07
19679	Pitpnm2	mRNA	1.10269	3.32455e-05
20112	Rps6ka2	mRNA	-0.824841	8.43539e-05
20133	Rrm1	mRNA	0.638571	2.89729e-05
20135	Rrm2	mRNA	3.7395	5.43005e-31
20194	S100a10	mRNA	0.505159	1.68302e-06
20299	Ccl22	mRNA	-3.25518	0.00598525
20304	Ccl5	mRNA	-2.11553	0.00196514
20342	Selenbp2	mRNA	8.6011	4.05017e-10
20419	Shcbp1	mRNA	4.09536	1.18694e-07
20460	Stil	mRNA	3.94645	1.47633e-11
20563	Slit2	mRNA	3.7167	0.00827975
20613	Snai1	mRNA	2.03445	5.22621e-11
20708	Serpinb6b	mRNA	1.43741	4.05689e-16
20723	Serpinb9	mRNA	1.12056	1.09623e-05
208628	Kntc1	mRNA	4.35127	2.07441e-18
20873	Plk4	mRNA	1.22773	9.40276e-05
20877	Aurkb	mRNA	2.02851	1.63951e-10
208777	Sned1	mRNA	-1.31083	4.35307e-07
20878	Aurka	mRNA	1.26207	0.00806679
208836	Fanci	mRNA	1.59856	0.000786893
20937	Suv39h1	mRNA	0.550819	3.192e-05
20969	Sdc1	mRNA	0.772262	0.000634949
20970	Sdc3	mRNA	0.557051	5.93261e-05
209737	Kif15	mRNA	1.70019	8.59009e-08
210741	Kcnk12	mRNA	3.41331	8.98342e-05
211228	Lrrc25	mRNA	0.8515	0.00093165
212285	Arap2	mRNA	0.552409	0.00146206
212377	Mms22l	mRNA	0.588984	0.00312932
21335	Tacc3	mRNA	1.79352	2.5996e-14
214763	Cgas	mRNA	1.27856	1.47748e-07
214901	Chtf18	mRNA	1.50922	1.11388e-05
215387	Ncaph	mRNA	3.64751	5.53545e-13
216197	Ckap4	mRNA	1.3028	1.93433e-07
216848	Chd3	mRNA	-0.879293	5.27151e-13
216864	Mgl2	mRNA	0.61962	0.0019047
216869	Arrb2	mRNA	0.681944	5.16739e-11
216991	Adap2	mRNA	-0.516515	0.00379777
217216	Hrob	mRNA	4.58884	4.07188e-06
217310	Hid1	mRNA	-0.983255	2.75819e-06
217653	Mis18bp1	mRNA	2.13292	1.77675e-07
217692	Sipa1l1	mRNA	-0.934276	9.37103e-14
217835	Rin3	mRNA	-0.701983	0.00171264
21838	Thy1	mRNA	2.06992	3.8759e-16
21844	Tiam1	mRNA	1.4619	0.00264558
21853	Timeless	mRNA	0.527902	0.00155143
218581	Depdc1b	mRNA	5.20779	0.000476217
218624	Il31ra	mRNA	1.7831	0.00222488
21877	Tk1	mRNA	0.688375	1.90773e-05
218973	Wdhd1	mRNA	1.00065	0.00416835
218977	Dlgap5	mRNA	2.45754	2.40988e-11
219072	Haus4	mRNA	0.695019	9.13955e-05
219148	Fam167a	mRNA	2.17262	0.00312532
21950	Tnfsf9	mRNA	1.46499	0.00276605
21973	Top2a	mRNA	3.76025	1.74306e-47
22137	Ttk	mRNA	3.42603	0.000248783
22143	Tuba1b	mRNA	0.533247	0.000119097
22156	Tuft1	mRNA	4.36896	9.57875e-152
22171	Tyms	mRNA	0.722014	0.00072125
22183	Zrsr1	mRNA	-0.870951	0.00619841
22352	Vim	mRNA	1.33804	2.49896e-11
22379	Fmnl3	mRNA	0.863909	0.000269681
224171	Cip2a	mRNA	1.44438	8.3325e-06
225049	Ttc7	mRNA	-0.538429	0.000101339
22629	Ywhah	mRNA	0.641948	1.56279e-05
226409	Zranb3	mRNA	0.849696	0.00291949
229776	Cdc14a	mRNA	0.522346	0.00985814
229841	Cenpe	mRNA	3.32174	2.62314e-13
230259	E130308A19Rik	mRNA	-0.805132	0.000307626
230857	Ece1	mRNA	0.567885	0.000170565
230996	9430015G10Rik	mRNA	0.560253	0.00577714
231633	Tmem119	mRNA	3.16935	1.03209e-14
231842	Amz1	mRNA	0.934157	0.000338573
232288	Frmd4b	mRNA	-0.996722	1.28534e-16
233064	Wdr62	mRNA	1.3137	8.67517e-06
233406	Prc1	mRNA	2.09529	3.62021e-12
233876	Hirip3	mRNA	0.70338	0.00501427
234258	Neil3	mRNA	3.94121	5.69938e-12
234396	Ankle1	mRNA	2.89335	5.5245e-07
234740	Tmem231	mRNA	-0.825901	1.10264e-05
234839	Piezo1	mRNA	0.633553	0.00290309
237436	Gas2l3	mRNA	1.61238	8.83649e-06
237759	Col23a1	mRNA	1.40207	0.000354928
237877	Atad5	mRNA	1.12167	6.60289e-05
237911	Brip1	mRNA	1.02329	0.00148729
23834	Cdc6	mRNA	3.05174	9.79738e-11
239027	Arhgap22	mRNA	1.26366	0.00360964
239096	Cdh24	mRNA	0.804009	9.30945e-05
23962	Oasl2	mRNA	0.668987	1.54678e-06
239647	Pced1b	mRNA	-0.786099	0.00299037
23966	Tenm4	mRNA	-0.575837	0.000498485
240641	Kif20b	mRNA	1.16932	7.46468e-07
24110	Usp18	mRNA	0.64196	0.000498485
241633	Atp8b4	mRNA	2.44142	8.70207e-05
242705	E2f2	mRNA	3.01454	2.62963e-15
244579	Tox3	mRNA	-0.61394	0.00810722
244654	Mtss2	mRNA	-0.791891	1.2646e-06
244853	Nxpe4	mRNA	-0.557011	3.90034e-06
246727	Oas3	mRNA	0.830651	0.00313144
246728	Oas2	mRNA	1.29424	6.76838e-05
252972	Tpcn1	mRNA	2.0551	0.000169034
258443	Olfr164	mRNA	-0.796512	2.37479e-06
26362	Axl	mRNA	1.0129	1.61071e-08
26428	Orc4	mRNA	0.776969	3.81665e-11
268465	Eme1	mRNA	2.26517	0.00168517
268697	Ccnb1	mRNA	3.72777	1.16354e-08
26886	Cenph	mRNA	1.88977	0.00209553
268930	Pkmyt1	mRNA	1.6275	2.06076e-11
26909	Exo1	mRNA	3.31978	8.27159e-08
269224	Pask	mRNA	3.02142	4.92363e-06
26934	Racgap1	mRNA	0.509132	0.000488185
269424	Jade1	mRNA	-1.41649	5.49481e-44
269582	Clspn	mRNA	1.78786	1.77032e-07
269637	Cnpy1	mRNA	8.62981	2.9505e-10
269878	Megf8	mRNA	-0.515004	0.00060435
270906	Prr11	mRNA	2.1499	3.67277e-06
27221	Chaf1a	mRNA	1.22024	9.95652e-07
272551	Gins2	mRNA	1.35249	0.000266722
29870	Gtse1	mRNA	2.24581	6.76132e-07
30927	Snai3	mRNA	1.26851	0.000120402
319171	H2ac24	mRNA	3.48349	1.36222e-15
319293	Gpr141b	mRNA	-3.11619	0.00707173
319670	Eml5	mRNA	-0.779175	0.00072125
319939	Tns3	mRNA	-0.799108	3.35334e-09
320139	Ptpn7	mRNA	1.68865	1.6647e-08
320183	Msrb3	mRNA	4.1686	4.61564e-06
320982	Arl4c	mRNA	0.964715	0.00255268
327762	Dna2	mRNA	1.42841	0.00556549
327978	Slfn5	mRNA	0.695005	0.000235687
328660	Bex6	mRNA	1.65874	0.00655462
329003	Zfp516	mRNA	-0.775513	1.87869e-05
330814	Adgrl1	mRNA	0.762506	0.00262527
330830	Drc7	mRNA	4.09453	0.00757837
332175	Zdhhc23	mRNA	1.03533	1.05087e-09
338467	Morc3	mRNA	-0.613961	6.8548e-12
353187	Nr1d2	mRNA	-0.631074	0.00501427
381091	H2-Eb2	mRNA	-0.747961	0.00512586
381293	Kif14	mRNA	3.58673	1.14338e-08
381308	Ifi211	mRNA	0.935079	1.13657e-06
381318	Nsl1	mRNA	1.72901	0.000281982
381924	Itgad	mRNA	0.946811	1.46218e-11
382062	AB124611	mRNA	0.639737	0.000375939
382406	Poc1b	mRNA	0.529972	0.00828318
383563	Gpr25	mRNA	1.29961	0.00106394
394432	Ugt1a7c	mRNA	-0.65468	0.00079658
404710	Iqgap3	mRNA	3.40874	1.28811e-11
407788	BC051142	mRNA	-1.08535	0.00571973
433938	Mn1	mRNA	0.828934	0.00852545
494504	Apcdd1	mRNA	2.54382	9.14553e-25
504193	Npcd	mRNA	3.19368	0.00128195
50918	Myadm	mRNA	0.80943	1.261e-08
51788	H2az1	mRNA	0.515503	0.000413013
51944	Knstrn	mRNA	0.860348	3.80725e-05
52033	Pbk	mRNA	4.53005	5.32742e-14
52276	Cdca8	mRNA	2.97731	4.14635e-11
52679	E2f7	mRNA	3.92894	6.17684e-08
52685	Cd300lg	mRNA	1.56143	0.00341281
53376	Usp2	mRNA	1.08837	0.00736046
54124	Cks1b	mRNA	1.27281	8.48765e-06
54141	Spag5	mRNA	1.9731	4.95225e-10
54354	Rassf5	mRNA	-0.694878	1.75898e-10
54357	Epb41l4b	mRNA	4.39762	1.20351e-27
54378	Cacng6	mRNA	2.02921	0.00493937
54392	Ncapg	mRNA	4.44797	2.88011e-14
544791	Myh13	mRNA	-0.908195	8.29998e-05
54725	Cadm1	mRNA	-0.775926	9.50283e-05
55951	Mpc1	mRNA	-1.15205	1.81568e-38
56150	Mad2l1	mRNA	1.2739	1.42266e-08
56306	Sinhcaf	mRNA	0.543264	0.00700094
56375	B4galt4	mRNA	0.938559	4.09337e-05
56386	B4galt6	mRNA	-0.720198	0.00252128
56419	Diaph3	mRNA	2.00409	8.20342e-09
56742	Psrc1	mRNA	0.82906	0.000362419
56876	Nsmf	mRNA	-0.787576	8.43539e-05
57444	Isg20	mRNA	0.949432	5.59624e-06
58185	Rsad2	mRNA	0.622965	0.00312532
58203	Zbp1	mRNA	0.701505	1.84611e-05
58207	Slc43a3	mRNA	1.04357	2.2331e-12
60530	Fignl1	mRNA	2.36437	2.44422e-05
619309	Muc3a	mRNA	4.85216	0.000169034
620393	Alkal1	mRNA	-2.92088	0.000270729
623121	Ifi213	mRNA	0.907779	8.97185e-13
623474	Rad54b	mRNA	3.41547	9.50067e-07
626578	Gbp10	mRNA	1.10186	9.12805e-05
637515	Nlrp1b	mRNA	-0.919837	0.00113748
64011	Nrgn	mRNA	2.22097	5.68918e-05
654812	Angptl7	mRNA	-0.625279	0.00352186
66141	Ifitm3	mRNA	1.27648	2.12733e-11
66442	Spc25	mRNA	3.1465	1.54573e-08
66468	Ska1	mRNA	6.23802	8.29786e-05
665180	Clec2l	mRNA	1.45507	0.00021656
66570	Cenpm	mRNA	1.71239	0.000104102
66578	Mis18a	mRNA	0.602869	0.000680758
667692	Gm8764	mRNA	7.52138	9.98567e-06
66929	Asf1b	mRNA	2.51863	9.72162e-13
66934	Dsn1	mRNA	0.614304	0.00991519
66953	Cdca7	mRNA	4.15088	2.2331e-12
66977	Nuf2	mRNA	3.81979	1.06604e-13
67037	Pmf1	mRNA	0.770474	1.16055e-05
67052	Ndc80	mRNA	0.955561	0.000413013
67141	Fbxo5	mRNA	1.03664	0.00264133
67177	Cdt1	mRNA	1.09132	1.87252e-05
67338	Rffl	mRNA	0.657961	0.00421876
67399	Pdlim7	mRNA	2.03493	0.00641413
67603	Dusp6	mRNA	1.53167	2.49896e-11
67629	Spc24	mRNA	1.81963	3.81755e-08
67784	Plxnd1	mRNA	0.532548	0.000614739
67849	Cdca5	mRNA	2.32457	2.64929e-09
68014	Zwilch	mRNA	2.16813	2.50893e-09
68026	Pclaf	mRNA	4.0577	2.83689e-12
68151	Wls	mRNA	0.539864	0.00995486
68298	Ncapd2	mRNA	1.32633	1.60232e-15
68318	Aph1c	mRNA	-0.588927	0.00167559
68549	Sgo2a	mRNA	2.09011	8.75548e-06
68612	Ube2c	mRNA	2.35722	5.16739e-11
68743	Anln	mRNA	3.80954	3.55359e-12
69195	Tmem121	mRNA	5.19958	0.00931207
69225	Naxd	mRNA	0.501569	0.00194729
69270	Gins1	mRNA	3.2827	3.89059e-05
69399	1700025G04Rik	mRNA	1.37701	0.000154578
69582	Plekhm2	mRNA	-0.556663	0.000169034
69706	Lrr1	mRNA	5.53206	0.00314241
69716	Trip13	mRNA	1.86699	3.17798e-05
69816	Mzb1	mRNA	1.16904	2.24167e-22
69938	Scrn1	mRNA	-1.1634	4.20772e-11
70021	Nt5dc2	mRNA	2.38101	1.65255e-07
70024	Mcm10	mRNA	3.05044	1.27548e-09
70025	Acot7	mRNA	1.04886	0.00130546
70028	Dop1b	mRNA	-0.782731	5.96846e-08
70082	Lysmd2	mRNA	-1.03158	7.05446e-07
70218	Kif18b	mRNA	4.59263	2.99335e-11
70458	2610318N02Rik	mRNA	2.26889	0.000895061
70466	Ckap2l	mRNA	4.35768	7.71756e-13
70472	Atad2	mRNA	0.754082	4.05915e-05
70737	Cgn	mRNA	6.41914	3.88903e-07
71436	Flrt3	mRNA	8.17503	5.54717e-08
71448	Tmem80	mRNA	-0.775029	0.00774794
71532	Fam217b	mRNA	-0.640497	0.00156735
71564	Izumo4	mRNA	-0.522661	0.00698396
71566	Clmp	mRNA	-1.27445	0.00721916
71819	Kif23	mRNA	2.12972	7.92102e-26
71846	Syce2	mRNA	0.952975	0.000701805
71988	Esco2	mRNA	4.52934	7.12237e-12
71994	Cnn3	mRNA	1.49967	3.08076e-05
72042	Cotl1	mRNA	0.9955	1.40077e-10
72054	Cyp4f18	mRNA	0.977158	3.14168e-09
72080	Sapcd2	mRNA	3.73599	0.0043636
72107	Dscc1	mRNA	2.58938	0.00371847
72119	Tpx2	mRNA	2.43708	4.17471e-13
72155	Cenpn	mRNA	1.84451	1.49646e-05
72415	Sgo1	mRNA	1.94615	3.1701e-05
72500	Ier5l	mRNA	0.984755	0.00130699
72568	Lin9	mRNA	0.606685	0.00440342
72657	Selenoh	mRNA	0.522937	0.00446975
72749	Tonsl	mRNA	1.15021	0.000750967
72754	Arhgef10l	mRNA	-1.04416	5.71236e-26
72787	Ndc1	mRNA	0.613464	0.00777875
72844	Kctd17	mRNA	-0.840465	2.10068e-05
73656	Ms4a6c	mRNA	0.502607	0.00930298
73804	Kif2c	mRNA	2.89023	5.73627e-06
73852	D3Ertd751e	mRNA	-0.824792	0.00398157
74100	Arpp21	mRNA	1.4028	0.000201873
74107	Cep55	mRNA	2.45847	2.27081e-07
74488	Lrrc15	mRNA	-0.857273	0.00496388
74760	Rab3il1	mRNA	1.18425	0.00624836
75296	Cep43	mRNA	-0.76687	0.000390045
75317	Parpbp	mRNA	2.29809	0.00213197
75590	Dusp9	mRNA	-0.577732	7.81274e-06
75604	Tm4sf5	mRNA	2.18348	1.49588e-11
76044	Ncapg2	mRNA	0.758384	0.000675524
76131	Depdc1a	mRNA	3.60684	1.38273e-06
76184	Abca6	mRNA	-0.854071	0.000107642
76843	Dtl	mRNA	2.32163	2.17582e-09
77011	Ticrr	mRNA	3.30089	7.03577e-10
77048	Cep83	mRNA	1.40835	2.2496e-33
77782	Polq	mRNA	2.1792	1.10587e-10
77794	Adamtsl2	mRNA	1.09733	8.30925e-07
78733	Troap	mRNA	3.42776	1.45938e-05
79196	Osbpl5	mRNA	-0.53745	0.00662752
81905	Cacng8	mRNA	2.03699	0.000591941
84094	Plvap	mRNA	0.646252	0.00946354
84544	Cd96	mRNA	-0.71773	9.13835e-06
93675	Clec2i	mRNA	-0.537377	1.13657e-06
93966	Hemgn	mRNA	3.89324	3.76366e-05
94089	Trim7	mRNA	-0.545968	0.00319241
94093	Trim33	mRNA	-0.665751	0.000179937

## Sheet: cDC1
Gene ID	Gene Symbol	Type	log2 (cKO_cDC1 / WT_cDC1)	Qvalue (cKO_cDC1 / WT_cDC1)
100019	Mdn1	mRNA	1.16914	1.54335e-11
100034361	Mfap1b	mRNA	0.559131	0.00645461
100037278	Niban3	mRNA	-1.21949	0.0053449
100037283	Rnaset2a	mRNA	-1.41529	6.85471e-29
100038514	Gm11837	mRNA	-5.11692	8.56695e-26
100038909	Gm14548	mRNA	1.66497	1.74609e-08
100039707	Mthfsl	mRNA	-0.634338	3.20618e-05
100040462	Mndal	mRNA	1.70212	2.18184e-22
100041546	Ly6c2	mRNA	1.2472	2.47233e-06
100041596	Gal3st2b	mRNA	-7.37505	0.000295768
100042074	Gm3650	mRNA	-1.96955	2.89337e-05
100043813	Rps27rt	mRNA	-0.984705	0.00133159
100047671	Gm17783	mRNA	9.66878	2.69254e-09
100087	Kti12	mRNA	0.722328	0.000240536
100088	Rcc1	mRNA	1.14681	1.01819e-12
100383	Bsdc1	mRNA	-0.709946	1.9886e-05
100434	Slc44a1	mRNA	-1.42142	1.74334e-17
100463512	Gm20594	mRNA	-0.811907	1.73334e-06
100502825	Rpl37rt	mRNA	-0.614251	0.000468523
100504221	Efcab8	mRNA	-1.64454	0.00365356
100604	Lrrc8c	mRNA	-0.950459	1.66208e-11
100608	Noc4l	mRNA	0.702968	3.58122e-05
100637	N4bp2l1	mRNA	-1.96025	7.44468e-21
100710	Pds5b	mRNA	0.856183	8.19583e-07
100732	Mapre3	mRNA	-1.50066	0.000343478
100855	Tbc1d14	mRNA	-0.655065	1.36033e-07
100859931	Gm20604	mRNA	1.1068	0.00642268
100862446	LOC100862446	mRNA	-1.19842	0.00780268
100910	Chpf2	mRNA	-0.791955	0.000103207
101023	Zfp513	mRNA	-1.25767	7.40866e-10
101055672	LOC101055672	mRNA	-1.85834	0.000981994
101095	Zfp282	mRNA	0.576201	6.3803e-05
101100	Ttll3	mRNA	-0.885728	0.00256259
101118	Tmem168	mRNA	-0.55139	0.000656032
101148	Bmt2	mRNA	-0.821682	1.06919e-05
101202	Hepacam2	mRNA	-2.51889	2.06628e-59
101240	Wdr91	mRNA	-1.06614	5.66425e-11
101351	Eogt	mRNA	-1.12569	8.68507e-09
101502	Hsd3b7	mRNA	-0.921603	1.15418e-05
101540	Prkd2	mRNA	0.539501	0.0096351
101565	Ccp110	mRNA	0.918511	0.00120711
101612	Grwd1	mRNA	1.27297	1.77145e-08
101739	Psip1	mRNA	0.643325	2.85445e-05
101867	Rrp8	mRNA	0.587445	0.00811169
101943	Sf3b3	mRNA	0.655083	8.04248e-10
102060	Gadd45gip1	mRNA	0.646481	0.00275975
102098	Arhgef18	mRNA	1.53948	1.18495e-07
102115	Dohh	mRNA	0.792407	2.4543e-05
102124	Enkd1	mRNA	1.34668	2.957e-06
102436	Lars2	mRNA	0.793839	0.00104506
102442	Dennd4a	mRNA	-0.684561	4.69557e-07
102443350	Xndc1	mRNA	0.792862	0.0013737
102634072	Gm38457	mRNA	-0.925412	0.00483896
102635781	Gm38481	mRNA	0.565043	0.00140558
102639105	Gm35498	mRNA	-1.96478	1.25882e-17
102640171	Gm38525	mRNA	-0.563009	0.00307501
102641467	Gm20684	mRNA	7.00764	0.000596291
102693	Phldb1	mRNA	-1.98624	6.35801e-07
102920	Cenpi	mRNA	0.931418	0.00425102
103425	Ncln	mRNA	0.543699	9.91914e-05
103468	Nup107	mRNA	0.952053	1.06241e-06
103724	Tbc1d10a	mRNA	-0.764363	6.49647e-05
103733	Tubg1	mRNA	0.861829	7.19821e-05
103784	Wdr92	mRNA	-0.916485	3.45714e-07
103841	Cuedc1	mRNA	-1.65536	5.95643e-09
103963	Rpn1	mRNA	0.563695	5.70364e-07
104001	Rtn1	mRNA	-0.807662	2.40387e-08
104015	Synj1	mRNA	-0.59121	6.59544e-07
104027	Synpo	mRNA	-3.92008	2.1559e-29
104086	Cyp27a1	mRNA	-1.26896	2.64455e-18
104110	Adcy4	mRNA	-1.85712	1.92596e-19
104112	Acly	mRNA	0.571045	1.29729e-06
104156	Etv5	mRNA	1.79383	3.38931e-07
104184	Blmh	mRNA	0.57324	0.000359326
104263	Kdm3a	mRNA	-0.596108	0.000111561
104444	Rexo2	mRNA	0.562716	0.000305145
104458	Rars	mRNA	0.527454	0.000427033
104479	Ccdc117	mRNA	0.557227	0.00234226
104662	Tsr1	mRNA	0.659637	7.24133e-05
104721	Ddx1	mRNA	0.618611	0.00427913
104732	Tedc1	mRNA	1.00692	0.000825648
104806	Fancm	mRNA	1.23402	2.87655e-06
105148	Iars	mRNA	0.738849	9.83196e-11
105171	Arrdc3	mRNA	-1.6261	3.64591e-08
105244034	Gm33887	mRNA	0.892706	1.44916e-05
105245342	Gm40814	mRNA	0.918713	0.00506746
105245453	Gm2399	mRNA	-0.791923	0.00741743
105246618	Gm41885	mRNA	1.25051	1.04822e-09
105247050	Gm42226	mRNA	1.81417	1.79394e-67
105247234	Gm42368	mRNA	-0.780992	1.02989e-05
105348	Golm1	mRNA	0.793732	0.00175715
105445	Dock9	mRNA	-1.25102	0.00357593
105501	Abhd4	mRNA	-0.88653	0.000102127
105522	Ankrd28	mRNA	1.06337	1.55581e-05
105675	Ppif	mRNA	0.713506	7.17594e-05
105732	Fam83h	mRNA	-1.8046	0.000187843
105837	Mtbp	mRNA	1.12051	3.92596e-06
105844	Card10	mRNA	-0.727531	2.72052e-05
105988	Espl1	mRNA	1.00484	0.000144399
106064	AW549877	mRNA	-0.718873	6.87369e-07
106205	Zc3h7a	mRNA	-0.623792	2.2188e-06
106298	Rrn3	mRNA	0.50527	0.001609
106344	Rfc4	mRNA	1.13524	3.3637e-05
106347	Ildr1	mRNA	-1.92725	2.09022e-14
106529	Tecr	mRNA	0.526805	0.000480132
106582	Nrm	mRNA	1.10444	3.33819e-09
106585	Ankrd12	mRNA	-0.969284	9.29235e-14
106618	Wdr90	mRNA	0.966404	1.0069e-07
106766	Stap2	mRNA	-3.37402	8.19507e-12
106795	Tcf19	mRNA	0.798458	8.48891e-08
106957	Slc39a6	mRNA	0.734564	2.46191e-05
107022	Gramd3	mRNA	-0.678393	7.79148e-08
107094	Rrp12	mRNA	0.958899	1.40668e-08
107173	Gpr137	mRNA	-0.94492	1.57582e-05
107221	Ffar4	mRNA	-0.810558	2.30408e-05
107239	Carns1	mRNA	-0.881565	0.00179875
107271	Yars	mRNA	0.782831	2.51089e-07
107272	Psat1	mRNA	1.27684	4.92931e-19
107373	Fam111a	mRNA	1.32772	1.91508e-25
107435	Hat1	mRNA	0.801246	1.59691e-05
107476	Acaca	mRNA	0.977756	2.89105e-14
107508	Eprs	mRNA	0.670322	6.02687e-08
107686	Snrpd2	mRNA	0.501361	0.00395602
107701	Sf3b4	mRNA	0.56892	9.13216e-05
107823	Nsd2	mRNA	0.916525	1.21181e-09
107939	Pom121	mRNA	0.604269	0.000469133
108037	Shmt2	mRNA	1.39437	6.07125e-29
108089	Rnf144a	mRNA	1.95059	0.00282429
108097	Prkab2	mRNA	-0.675536	8.13536e-06
108100	Baiap2	mRNA	-1.4658	2.73496e-19
108112	Eif4ebp3	mRNA	-0.686747	0.00725756
108116	Slco3a1	mRNA	-0.983878	4.76205e-20
108147	Atic	mRNA	0.865238	5.75662e-15
108150	Galnt7	mRNA	-0.93437	3.35718e-11
108156	Mthfd1	mRNA	1.49958	5.45247e-27
108167886	Gm46272	mRNA	-2.64712	4.36593e-15
108168162	Gm43305	mRNA	-0.541149	0.000116182
108168376	Gm46620	mRNA	0.651157	0.000468503
108168956	LOC108168956	mRNA	11.0809	1.59581e-12
108169013	Gm46894	mRNA	-0.777427	1.04627e-06
108670	Epsti1	mRNA	-1.64488	3.26822e-18
108671	Dnajc9	mRNA	0.945249	3.39092e-09
108705	Pttg1ip	mRNA	-0.692971	9.58151e-08
108767	Pnrc1	mRNA	-1.78241	4.62541e-23
108797	Mex3b	mRNA	-1.10497	0.00939442
108888	Atad3a	mRNA	0.944832	1.19108e-09
108911	Rcc2	mRNA	1.00269	1.47848e-19
108912	Cdca2	mRNA	0.801277	0.00320499
108956	Apol7c	mRNA	-4.48852	3.01927e-120
108961	E2f8	mRNA	1.58787	7.59218e-25
108989	Tpr	mRNA	0.530602	0.000115342
109019	Nabp1	mRNA	-1.79536	4.76205e-20
109135	Plekha5	mRNA	-0.520116	1.5586e-05
109594	Lmo1	mRNA	1.85183	1.886e-10
109674	Ampd2	mRNA	0.882445	2.55828e-11
109711	Actn1	mRNA	-1.71894	1.11144e-27
109815	Selenos	mRNA	-0.54939	0.000250791
109857	Cbr3	mRNA	-1.90715	1.64765e-17
110006	Gusb	mRNA	-0.758339	1.9575e-08
110052	Dek	mRNA	0.689626	1.52885e-07
110074	Dut	mRNA	1.0324	4.93499e-13
110078	Pygb	mRNA	0.541237	0.000216076
110109	Nop2	mRNA	0.678449	3.43253e-06
110196	Fdps	mRNA	1.06025	2.73843e-15
110197	Dgkg	mRNA	2.22265	2.8422e-06
110385	Pde4c	mRNA	-1.79534	0.000612128
110460	Acat2	mRNA	1.55638	1.86541e-06
110521	Hivep1	mRNA	-0.59805	1.04582e-05
110557	H2-Q6	mRNA	-1.42691	1.84277e-12
110606	Fntb	mRNA	1.2226	0.000181286
110639	Prps2	mRNA	0.818345	4.40555e-07
110749	Chaf1b	mRNA	1.05589	7.78182e-07
110750	Cse1l	mRNA	0.579937	3.93664e-05
110784	Nr3c2	mRNA	4.60647	2.19643e-05
110809	Srsf1	mRNA	0.716895	3.83232e-08
110816	Pwp2	mRNA	0.962027	2.20793e-07
110960	Tars	mRNA	0.541283	0.000136174
11305	Abca2	mRNA	0.887171	2.33808e-11
11307	Abcg1	mRNA	-2.30058	3.31236e-47
11363	Acadl	mRNA	0.524168	7.56983e-06
114128	Laptm4b	mRNA	-2.09554	1.02073e-21
114143	Atp6v0b	mRNA	-0.52888	9.99391e-05
11416	Slc33a1	mRNA	-0.659384	0.000970111
11421	Ace	mRNA	-2.81284	2.43174e-06
11426	Macf1	mRNA	0.783124	1.93673e-05
11433	Acp5	mRNA	-0.799313	0.00258733
11443	Chrnb1	mRNA	-1.78772	5.42242e-05
114565	Zbtb21	mRNA	-0.898975	0.00695393
114663	Impa2	mRNA	0.795182	4.85425e-06
114664	Hsd17b11	mRNA	-1.4119	1.98226e-27
114713	Rasa2	mRNA	-0.852843	1.03445e-05
114716	Spred2	mRNA	0.614136	0.00861558
114741	Supt16	mRNA	0.523819	0.000651131
11481	Acvr2b	mRNA	-0.753066	0.00381897
114873	Dscaml1	mRNA	-3.15253	1.49507e-10
114874	Ddhd1	mRNA	-1.21254	3.46106e-14
11492	Adam19	mRNA	-0.938304	1.42819e-20
11496	Adam22	mRNA	-2.56178	3.0973e-47
11501	Adam8	mRNA	-1.80997	1.65349e-41
11512	Adcy6	mRNA	-3.16441	4.14534e-08
11520	Plin2	mRNA	-0.587364	1.00191e-05
11534	Adk	mRNA	0.748519	0.0011227
11540	Adora2a	mRNA	-3.09218	4.09248e-16
11541	Adora2b	mRNA	1.66404	0.0095089
11545	Parp1	mRNA	1.07409	1.66584e-20
115485680	Gm51415	mRNA	-0.517929	0.00952064
115485726	LOC115485726	mRNA	-1.78489	2.15149e-12
115487094	Gm51627	mRNA	-0.606639	1.33748e-05
115487367	Gm51753	mRNA	1.68155	7.46567e-31
115487832	Gm51936	mRNA	2.80944	9.58685e-05
115488029	LOC115488029	mRNA	-1.08612	2.43114e-11
115489330	LOC115489330	mRNA	0.670931	2.69032e-07
115489402	LOC115489402	mRNA	-1.98501	0.00353838
115489986	Gm52730	mRNA	-1.10237	0.00201016
115490111	Gm52768	mRNA	-0.518139	8.64538e-05
115490161	Gm52800	mRNA	-0.825376	4.05613e-05
115490188	LOC115490188	mRNA	-1.28621	0.0082288
11552	Adra2b	mRNA	-4.62297	0.00838663
11555	Adrb2	mRNA	-1.20331	6.17687e-11
11564	Adsl	mRNA	0.598816	7.52805e-05
11565	Adssl1	mRNA	0.972801	0.00103862
11567	Avil	mRNA	-2.31518	0.00103147
11615	Gm4737	mRNA	1.29776	5.16723e-15
11639	Ak4	mRNA	-1.05107	0.000285742
11640	Akap1	mRNA	1.22499	2.80986e-05
11641	Akap2	mRNA	-3.27088	4.89924e-07
11689	Alox5	mRNA	2.71449	0.00191751
11702	Amd1	mRNA	0.536518	0.00463002
117160	Ttyh2	mRNA	-1.50001	2.35172e-06
11732	Ank	mRNA	0.975398	0.000170417
11735	Ank3	mRNA	-1.05881	0.00565343
11745	Anxa3	mRNA	-3.45733	2.64445e-06
11746	Anxa4	mRNA	-1.02094	2.2882e-06
11772	Ap2a2	mRNA	0.504699	0.00044857
11777	Ap3s1	mRNA	-0.528585	0.000419515
11792	Apex1	mRNA	0.865187	1.30147e-08
11796	Birc3	mRNA	-1.25288	1.37046e-23
11797	Birc2	mRNA	-1.48652	1.23938e-11
11816	Apoe	mRNA	-2.54548	1.10881e-61
11836	Araf	mRNA	-0.5781	0.000405133
11838	Arc	mRNA	-3.14281	0.00194911
118449	Synpo2	mRNA	-3.33326	9.29235e-14
11847	Arg2	mRNA	-3.96611	0.00296789
11857	Arhgdib	mRNA	0.785629	4.68676e-13
11865	Arntl	mRNA	-0.844039	0.00595766
11872	Art2b	mRNA	-2.80969	2.19441e-06
11891	Rab27a	mRNA	0.621695	0.000305899
11906	Zfhx3	mRNA	-0.616192	0.00501985
11920	Atm	mRNA	0.834409	2.61734e-05
11927	Atox1	mRNA	-0.912136	1.67375e-14
11933	Atp1b3	mRNA	2.61449	1.38969e-131
11938	Atp2a2	mRNA	0.551465	9.6549e-06
11946	Atp5a1	mRNA	0.539657	1.47367e-07
11947	Atp5b	mRNA	0.51069	1.23472e-07
11951	Atp5g1	mRNA	0.604476	7.0581e-06
11974	Atp6v0e	mRNA	-0.627508	5.60207e-06
11975	Atp6v0a1	mRNA	-1.01261	3.03375e-05
11980	Atp8a1	mRNA	-0.761486	6.88536e-11
11987	Slc7a1	mRNA	1.30237	3.78007e-14
11991	Hnrnpd	mRNA	0.701582	8.17629e-08
12009	Cep131	mRNA	0.740355	0.00512663
12010	B2m	mRNA	-1.02421	4.0281e-16
12014	Bach2	mRNA	0.988607	0.00313221
12021	Bard1	mRNA	0.895107	0.00222786
12034	Phb2	mRNA	0.540487	2.74468e-06
12042	Bcl10	mRNA	-0.701852	0.000608127
12043	Bcl2	mRNA	1.4696	1.60981e-05
12044	Bcl2a1a	mRNA	-1.28196	3.65425e-15
12045	Bcl2a1b	mRNA	-2.02725	0.000326757
12047	Bcl2a1d	mRNA	-1.11036	6.23782e-07
12048	Bcl2l1	mRNA	-1.05753	5.31248e-05
12053	Bcl6	mRNA	-0.679999	5.71756e-05
12055	Bcl7c	mRNA	0.508744	0.00283977
12062	Bdkrb2	mRNA	-3.08799	0.00731076
12070	Bex3	mRNA	0.532019	0.00524701
12125	Bcl2l11	mRNA	0.734126	2.30564e-05
12142	Prdm1	mRNA	-2.83109	0.000342571
12144	Blm	mRNA	1.14095	8.03274e-05
12180	Smyd1	mRNA	-2.11444	4.18515e-06
12181	Bop1	mRNA	0.672577	9.35281e-07
12182	Bst1	mRNA	-1.97327	7.03315e-19
12189	Brca1	mRNA	1.18357	1.70799e-10
12190	Brca2	mRNA	1.04504	1.20593e-06
12192	Zfp36l1	mRNA	-1.92347	1.37617e-39
12217	Bsn	mRNA	1.28509	0.000680017
12226	Btg1	mRNA	-1.84082	1.10213e-23
12227	Btg2	mRNA	-1.9725	5.09892e-23
12235	Bub1	mRNA	1.00849	0.000189044
12236	Bub1b	mRNA	0.996233	3.8219e-05
12261	C1qbp	mRNA	0.997926	1.1173e-17
12262	C1qc	mRNA	-1.35133	0.00338696
12290	Cacna1e	mRNA	-1.15762	4.35673e-22
12292	Cacna1s	mRNA	-1.18709	3.96255e-08
12295	Cacnb1	mRNA	-2.69314	2.86169e-08
12297	Cacnb3	mRNA	-3.79451	5.73393e-07
12301	Cacybp	mRNA	0.5028	0.000351165
12305	Ddr1	mRNA	0.74699	0.000411533
12306	Anxa2	mRNA	1.6933	2.04249e-40
12323	Camk2b	mRNA	-1.76898	0.00568719
12325	Camk2g	mRNA	0.717056	4.01503e-05
12334	Capn2	mRNA	0.657781	3.4644e-05
12394	Runx1	mRNA	-0.661524	3.32713e-05
12399	Runx3	mRNA	0.515255	0.00178194
12412	Cbx1	mRNA	0.502444	0.00553052
12416	Cbx2	mRNA	1.15577	0.000226289
12417	Cbx3	mRNA	0.624071	0.000574556
12419	Cbx5	mRNA	1.11254	2.17348e-17
12421	Rb1cc1	mRNA	-0.57575	0.00108992
12428	Ccna2	mRNA	0.945831	0.000170978
12443	Ccnd1	mRNA	0.748399	6.24909e-11
12444	Ccnd2	mRNA	1.05273	5.68346e-05
12445	Ccnd3	mRNA	0.938218	7.42866e-18
12447	Ccne1	mRNA	1.38736	1.11903e-08
12448	Ccne2	mRNA	1.3961	7.38681e-09
12449	Ccnf	mRNA	0.952709	0.000315088
12452	Ccng2	mRNA	-1.88044	2.81547e-15
12462	Cct3	mRNA	0.556465	3.58342e-07
12465	Cct5	mRNA	0.552898	1.19619e-07
12466	Cct6a	mRNA	0.568553	1.50392e-05
12468	Cct7	mRNA	0.551397	4.99465e-07
12475	Cd14	mRNA	-2.35939	0.000186531
12477	Ctla4	mRNA	-4.43442	0.00450464
12479	Cd1d1	mRNA	-0.926561	3.50579e-11
12482	Ms4a1	mRNA	-1.79816	7.53765e-15
12483	Cd22	mRNA	1.65876	1.40327e-14
12489	Cd33	mRNA	1.72607	0.00236537
12490	Cd34	mRNA	1.78263	9.07083e-07
12491	Cd36	mRNA	-0.686781	3.09147e-07
12494	Cd38	mRNA	-1.90314	7.71208e-26
12495	Entpd1	mRNA	-1.38467	6.16339e-22
12499	Entpd5	mRNA	0.937851	1.71859e-08
12504	Cd4	mRNA	-2.39376	1.8818e-14
12505	Cd44	mRNA	-0.915168	4.91579e-13
12511	Cd6	mRNA	2.13243	0.00152689
12512	Cd63	mRNA	-3.49709	0.000184009
12519	Cd80	mRNA	-1.48782	1.42503e-15
12520	Cd81	mRNA	-2.01242	8.29132e-71
12522	Cd83	mRNA	-2.36641	8.56663e-36
12524	Cd86	mRNA	-0.79191	1.52437e-09
12525	Cd8a	mRNA	-1.36351	6.67385e-23
12527	Cd9	mRNA	-0.675648	7.46796e-09
12530	Cdc25a	mRNA	0.562329	5.28589e-05
12544	Cdc45	mRNA	1.24902	5.76937e-11
12545	Cdc7	mRNA	1.38237	1.50589e-11
12549	Arhgap31	mRNA	-0.911474	9.73404e-06
12566	Cdk2	mRNA	0.817566	4.3976e-07
12567	Cdk4	mRNA	1.01963	1.84634e-19
12569	Cdk5r1	mRNA	-1.85702	0.000450219
12571	Cdk6	mRNA	1.43119	3.85738e-22
12575	Cdkn1a	mRNA	-0.911295	6.53855e-05
12579	Cdkn2b	mRNA	-4.09662	1.92961e-05
12580	Cdkn2c	mRNA	0.75296	0.00273134
12614	Celsr1	mRNA	1.71756	1.67163e-05
12628	Cfh	mRNA	1.32483	3.13582e-05
12633	Cflar	mRNA	-1.55222	2.65024e-20
12649	Chek1	mRNA	1.15787	1.57582e-05
12651	Chkb	mRNA	-0.796061	1.11294e-05
12660	Chka	mRNA	-0.878192	3.61353e-08
12663	Chml	mRNA	0.611302	0.00433548
12675	Chuk	mRNA	-0.530197	1.81098e-05
12695	Patj	mRNA	-2.06477	8.53269e-10
12704	Cit	mRNA	1.39015	1.2749e-08
12729	Clns1a	mRNA	0.504739	0.00203464
12737	Cldn1	mRNA	-1.79595	4.01503e-05
12747	Clk1	mRNA	-0.771408	3.90688e-07
12751	Tpp1	mRNA	-0.833804	0.000134488
12759	Clu	mRNA	-1.79313	0.00984734
12763	Cmah	mRNA	1.31211	6.65191e-11
12766	Cxcr3	mRNA	-0.605867	0.000704313
12769	Ccr9	mRNA	-1.21387	1.69535e-09
12772	Ccr2	mRNA	1.8904	0.00188173
12775	Ccr7	mRNA	-4.56843	8.38842e-15
12795	Plk3	mRNA	-1.6714	8.04489e-08
12802	Cnr2	mRNA	-0.680379	0.0028268
12821	Col17a1	mRNA	1.18234	0.00183263
12862	Cox6a2	mRNA	4.80074	1.96778e-07
12892	Cpox	mRNA	0.887237	6.83938e-06
12952	Cry1	mRNA	0.758705	0.000406267
12978	Csf1r	mRNA	0.709441	0.00338696
12982	Csf2ra	mRNA	-1.06904	2.88164e-15
12983	Csf2rb	mRNA	-0.683836	9.25105e-06
12984	Csf2rb2	mRNA	-1.07907	1.78837e-09
12991	Csn2	mRNA	9.01395	9.30785e-08
13006	Smc3	mRNA	0.859627	4.73052e-06
13010	Cst3	mRNA	-0.667487	2.17317e-10
13014	Cstb	mRNA	-0.56918	0.00682006
13025	Ctla2b	mRNA	-3.16045	1.91319e-38
13046	Celf1	mRNA	0.523265	0.000141686
13047	Cux1	mRNA	0.54687	8.06916e-05
13056	Cyb561	mRNA	-1.19943	0.00437804
13058	Cybb	mRNA	1.30647	0.00012486
13113	Cyp3a13	mRNA	-1.01508	0.000705762
13121	Cyp51	mRNA	0.761695	0.000984205
13178	Dck	mRNA	1.19526	6.40043e-12
13197	Gadd45a	mRNA	-1.42612	0.00935652
13207	Ddx5	mRNA	-0.588756	1.91576e-09
13211	Dhx9	mRNA	0.700204	9.83043e-09
13360	Dhcr7	mRNA	0.904874	2.05067e-05
13361	Dhfr	mRNA	1.47292	1.13597e-12
13421	Dnase1l3	mRNA	-2.41386	1.04441e-75
13433	Dnmt1	mRNA	1.54539	6.97713e-46
13436	Dnmt3b	mRNA	1.0542	0.000255655
13445	Cdk2ap1	mRNA	0.504042	2.2519e-05
13448	Dok1	mRNA	-1.13035	9.06355e-06
13482	Dpp4	mRNA	-0.609249	9.96173e-10
13496	Arid3a	mRNA	0.626181	0.0009949
13528	Dtnb	mRNA	-0.928421	1.00488e-05
13537	Dusp2	mRNA	-2.11828	5.45599e-07
13549	Dyrk1b	mRNA	-0.802172	2.91978e-06
13555	E2f1	mRNA	1.07375	1.4652e-12
13557	E2f3	mRNA	0.718871	0.000444157
13587	Ear2	mRNA	-1.77404	1.10571e-06
13607	Eda	mRNA	-1.41433	0.00852142
13637	Efna2	mRNA	-2.34705	0.00193015
13650	Rhbdf1	mRNA	-1.45185	0.00131478
13653	Egr1	mRNA	-3.39215	2.02932e-110
13654	Egr2	mRNA	-5.07338	3.14218e-43
13655	Egr3	mRNA	-4.79405	6.00326e-14
13661	Ehf	mRNA	-2.58929	1.50053e-09
13666	Eif2ak3	mRNA	-0.777948	5.02624e-06
13680	Ddx19a	mRNA	0.688034	2.34239e-06
13682	Eif4a2	mRNA	-0.607644	5.21847e-08
13723	Emb	mRNA	1.74827	2.33808e-11
13732	Emp3	mRNA	1.15653	1.46309e-08
13799	En2	mRNA	8.30594	1.04461e-92
13806	Eno1	mRNA	0.788147	4.21986e-13
13807	Eno2	mRNA	-3.5863	5.27632e-19
13822	Epb41l2	mRNA	-0.537331	2.91144e-06
13830	Stom	mRNA	-0.711985	3.51004e-09
13836	Epha2	mRNA	2.26013	2.56171e-07
13849	Ephx1	mRNA	-1.1391	0.00944788
13982	Esr1	mRNA	3.11806	3.58547e-05
14011	Etv6	mRNA	-0.672282	2.40269e-11
14012	Mpzl2	mRNA	-2.92387	3.18026e-23
14017	Evi2a	mRNA	-0.972418	3.53604e-06
140481	Man2a2	mRNA	1.08219	7.05423e-11
140497	Cd300c2	mRNA	-1.02779	1.8282e-07
140559	Igsf8	mRNA	1.01284	1.12498e-09
14056	Ezh2	mRNA	0.587837	0.000189182
14057	Sfxn1	mRNA	0.893773	1.27905e-12
140570	Plxnb2	mRNA	1.29802	3.52212e-22
140780	Bmp2k	mRNA	-0.784614	3.00763e-12
140795	P2ry14	mRNA	-0.910048	3.94361e-17
140858	Wdr5	mRNA	0.756061	9.34504e-06
14086	Fscn1	mRNA	-3.19885	3.71609e-05
14087	Fanca	mRNA	0.727502	9.83031e-08
140887	Lnx2	mRNA	-0.828037	5.67871e-05
14102	Fas	mRNA	-2.95403	8.37316e-20
14104	Fasn	mRNA	1.11657	6.94491e-18
14113	Fbl	mRNA	0.516755	0.000296101
14127	Fcer1g	mRNA	0.963042	8.06062e-05
14132	Fcgrt	mRNA	-0.947163	1.13497e-13
14133	Fcna	mRNA	-1.85589	0.000588364
14156	Fen1	mRNA	1.00816	2.79951e-12
14191	Fgr	mRNA	-0.793165	7.90585e-07
14204	Il4i1	mRNA	-2.77118	0.000130134
14211	Smc2	mRNA	1.22285	2.12354e-07
14228	Fkbp4	mRNA	0.878716	4.06258e-13
14229	Fkbp5	mRNA	0.88366	0.000305439
14235	Foxm1	mRNA	0.908848	6.32874e-05
14245	Lpin1	mRNA	-1.46849	1.91705e-27
14254	Flt1	mRNA	-2.54181	3.17557e-45
14260	Fmn1	mRNA	-1.62354	4.61688e-06
14263	Fmo5	mRNA	-2.09084	7.05109e-24
14269	Fnbp1	mRNA	-0.788225	8.76931e-17
14287	Fpgs	mRNA	0.888735	0.000101401
14299	Ncs1	mRNA	1.87214	0.000279284
14325	Ftl1	mRNA	-0.879709	1.52437e-09
14347	Fut7	mRNA	2.20596	1.85529e-06
14375	Xrcc6	mRNA	1.01624	1.9857e-06
14381	G6pdx	mRNA	0.711679	8.82265e-05
14420	Galc	mRNA	-1.44785	1.26045e-17
14433	Gapdh	mRNA	0.671519	4.04453e-13
14450	Gart	mRNA	1.26492	3.15068e-20
14457	Gas7	mRNA	2.20739	1.27057e-13
14468	Gbp2b	mRNA	-2.57679	0.00803586
14525	Gcsam	mRNA	0.641071	4.75168e-08
14534	Kat2a	mRNA	0.643269	1.22925e-06
14567	Gdi1	mRNA	-0.663662	0.000309318
14579	Gem	mRNA	-3.01366	0.00052641
14583	Gfpt1	mRNA	-0.855859	2.92679e-15
14605	Tsc22d3	mRNA	-0.771549	0.00024456
14629	Gclc	mRNA	-2.81598	2.24171e-11
14635	Galk1	mRNA	1.43162	2.36981e-07
14645	Glul	mRNA	-0.708035	8.4755e-05
14667	Gm2a	mRNA	-0.898993	4.56632e-23
14682	Gnaq	mRNA	-0.544722	0.000325168
14696	Gnb4	mRNA	-0.79523	0.00629098
14710	Gngt2	mRNA	-1.65402	1.74121e-05
14718	Got1	mRNA	-0.647948	0.00236546
14727	Lilr4b	mRNA	-2.96718	3.55796e-13
14728	Lilrb4a	mRNA	-2.04111	1.227e-11
14733	Gpc1	mRNA	-1.91416	1.1649e-07
14744	Gpr65	mRNA	-1.12381	4.35843e-06
14762	Gpr33	mRNA	-1.47728	2.69233e-07
14773	Grk5	mRNA	-0.732015	5.10918e-05
14841	Haspin	mRNA	-0.604426	0.00959993
14852	Gspt1	mRNA	0.690503	4.37894e-09
14870	Gstp1	mRNA	0.52677	0.000179035
14885	Gtf2h4	mRNA	0.776778	0.00223938
14933	Gk	mRNA	0.911483	0.0097114
14960	H2-Aa	mRNA	-0.701151	4.80024e-10
14961	H2-Ab1	mRNA	-0.522941	3.15689e-07
14964	H2-D1	mRNA	-0.999731	1.13313e-10
14969	H2-Eb1	mRNA	-0.992929	8.64904e-18
14972	H2-K1	mRNA	-1.22993	3.42219e-14
14990	H2-M2	mRNA	-3.46018	8.11689e-17
14991	H2-M3	mRNA	-0.678052	8.51167e-05
14998	H2-DMa	mRNA	-0.507148	8.47737e-07
15001	H2-Oa	mRNA	-1.30305	5.16744e-27
15002	H2-Ob	mRNA	-0.887499	1.95246e-17
15015	H2-Q4	mRNA	-1.30823	1.02202e-11
15018	H2-Q7	mRNA	-1.60444	9.98541e-15
15039	H2-T22	mRNA	-0.686841	1.59898e-05
15040	H2-T23	mRNA	-0.683115	5.35068e-05
15081	H3f3b	mRNA	-0.513944	9.63739e-05
15107	Hadh	mRNA	1.06656	2.50367e-05
15114	Hap1	mRNA	-2.86239	2.89105e-14
15115	Hars	mRNA	0.57312	0.000237268
15139	Hc	mRNA	-2.65218	0.00163199
15161	Hcfc1	mRNA	0.880478	2.65556e-11
15168	Hcn3	mRNA	-2.6709	8.44681e-08
15191	Hdgf	mRNA	0.862461	1.67375e-14
15201	Hells	mRNA	0.95361	1.24847e-13
15205	Hes1	mRNA	-1.06716	1.08105e-06
15216	Hfe	mRNA	-2.41768	3.23822e-69
15223	Foxj1	mRNA	-1.32064	0.000236299
15248	Hic1	mRNA	-0.874699	0.000613398
15258	Hipk2	mRNA	0.57735	0.000326406
15260	Hira	mRNA	0.617344	0.000440698
15267	H2ac18	mRNA	-1.07851	0.000403315
15288	Hmbs	mRNA	0.709854	0.0021322
15289	Hmgb1	mRNA	0.570455	0.000256239
15361	Hmga1	mRNA	0.846794	2.67652e-15
15368	Hmox1	mRNA	-2.22806	6.64759e-25
15370	Nr4a1	mRNA	-3.02975	0.000849454
15384	Hnrnpab	mRNA	0.729665	3.44324e-10
15446	Hpgd	mRNA	0.719345	0.00321515
15469	Prmt1	mRNA	0.783065	1.38106e-07
15500	Hsf2	mRNA	-0.691172	0.00683219
15505	Hsph1	mRNA	0.689035	0.00031162
15507	Hspb1	mRNA	2.8003	1.15111e-06
15510	Hspd1	mRNA	1.08292	4.31971e-20
15511	Hspa1b	mRNA	4.70002	2.5099e-09
15516	Hsp90ab1	mRNA	0.513826	7.53925e-07
15519	Hsp90aa1	mRNA	0.825332	3.40326e-08
15525	Hspa4	mRNA	0.597687	2.41544e-07
15526	Hspa9	mRNA	0.785384	1.57522e-09
15566	Htr7	mRNA	-0.763839	1.45319e-06
15894	Icam1	mRNA	-0.670207	0.000192927
15902	Id2	mRNA	-0.70147	8.50923e-05
15925	Ide	mRNA	0.526425	0.000145846
15926	Idh1	mRNA	-1.9622	9.83145e-22
15930	Ido1	mRNA	-1.52802	0.00241865
15932	Idua	mRNA	-0.726001	0.000372155
15936	Ier2	mRNA	-1.24797	2.50584e-13
15937	Ier3	mRNA	-3.88751	4.87229e-30
15939	Ier5	mRNA	-1.23384	3.6732e-27
15950	Ifi203	mRNA	1.96735	3.01573e-31
15953	Ifi47	mRNA	1.29693	7.98187e-06
15979	Ifngr1	mRNA	-1.18776	3.76735e-34
15980	Ifngr2	mRNA	-0.534709	0.0020472
15983	Ifrd2	mRNA	1.50777	6.53797e-15
16004	Igf2r	mRNA	-2.24773	7.1095e-38
16149	Cd74	mRNA	-0.500249	4.02626e-07
16154	Il10ra	mRNA	-0.965591	8.50766e-11
16155	Il10rb	mRNA	-0.770694	1.24546e-05
16160	Il12b	mRNA	-4.66407	6.10514e-20
16168	Il15	mRNA	-1.59079	3.14848e-12
16169	Il15ra	mRNA	-2.3077	0.000179491
16173	Il18	mRNA	-0.811241	0.00322704
16176	Il1b	mRNA	-4.75395	1.44744e-06
16190	Il4ra	mRNA	-1.58127	9.97406e-14
16195	Il6st	mRNA	-0.702471	6.45329e-08
16197	Il7r	mRNA	-1.6886	0.00102206
16210	Impact	mRNA	-0.943734	7.03461e-08
16211	Kpnb1	mRNA	0.816957	2.35531e-12
16319	Incenp	mRNA	0.981612	1.21202e-06
16329	Inpp1	mRNA	-1.12706	7.68962e-12
16400	Itga3	mRNA	-1.13331	3.05848e-05
16401	Itga4	mRNA	-0.594403	1.74622e-05
16403	Itga6	mRNA	0.94733	2.93505e-05
16407	Itgae	mRNA	-2.98542	8.05984e-79
16409	Itgam	mRNA	2.49251	2.17604e-19
16416	Itgb3	mRNA	1.75064	0.00576566
16421	Itgb7	mRNA	1.02713	5.2081e-16
16431	Itm2a	mRNA	-2.57432	2.98454e-09
16440	Itpr3	mRNA	0.618981	3.35629e-05
16449	Jag1	mRNA	-3.276	5.47944e-14
16452	Jak2	mRNA	-0.569502	6.58144e-07
16477	Junb	mRNA	-1.62508	4.06481e-05
16478	Jund	mRNA	-0.979787	2.90453e-08
16480	Jup	mRNA	-0.899431	0.000219417
16490	Kcna2	mRNA	-2.08644	0.000461329
16491	Kcna3	mRNA	1.97152	3.83872e-07
16498	Kcnab2	mRNA	1.20999	8.42103e-14
16504	Kcnc3	mRNA	-1.03796	0.00644245
16542	Kdr	mRNA	1.285	0.00323568
16549	Khsrp	mRNA	0.71536	3.7796e-08
16551	Kif11	mRNA	1.05755	2.71949e-06
16554	Kif13b	mRNA	-0.863744	1.50392e-05
16559	Kif17	mRNA	1.36067	0.00308847
16571	Kif4	mRNA	0.913371	0.0053175
16578	Kif9	mRNA	-0.768184	0.00446651
16590	Kit	mRNA	-0.589057	1.53087e-08
16594	Klc2	mRNA	-0.837601	1.28548e-05
16601	Klf9	mRNA	-1.97155	0.00415402
16636	Klra5	mRNA	-2.124	8.45874e-05
16656	Hivep3	mRNA	0.615263	0.00141845
16728	L1cam	mRNA	1.78541	2.61332e-10
16763	Lad1	mRNA	-2.85866	0.000100778
16765	Stmn1	mRNA	1.09913	3.79253e-10
16828	Ldha	mRNA	0.507415	3.07372e-07
16848	Lfng	mRNA	-0.58681	0.00236887
16852	Lgals1	mRNA	1.67413	9.10397e-15
16854	Lgals3	mRNA	-0.93191	8.2882e-14
16859	Lgals9	mRNA	1.28589	1.88527e-13
16878	Lif	mRNA	-1.85286	0.000857258
16880	Lifr	mRNA	0.865097	0.00405323
16881	Lig1	mRNA	1.49563	7.96257e-37
16889	Lipa	mRNA	-0.916287	7.66545e-18
16906	Lmnb1	mRNA	0.956069	2.25304e-06
16907	Lmnb2	mRNA	1.13438	7.33232e-11
16918	Mycl	mRNA	-0.55067	1.33801e-05
16950	Loxl3	mRNA	-2.72642	1.55438e-11
16952	Anxa1	mRNA	0.656775	0.0047255
16987	Lss	mRNA	0.802525	0.00244111
16993	Lta4h	mRNA	0.829862	4.90642e-11
16994	Ltb	mRNA	-0.978199	0.00038041
16997	Ltbp2	mRNA	-5.20681	2.2898e-114
17025	Alad	mRNA	0.857183	3.59664e-05
170439	Elovl6	mRNA	1.13078	1.58056e-05
170459	Stard4	mRNA	0.947085	0.00084245
170625	Snx18	mRNA	0.604293	0.00240676
170736	Parvb	mRNA	1.73376	5.41585e-10
170738	Kcnh7	mRNA	-1.57071	7.5451e-05
170753	Zfp704	mRNA	1.42431	1.9862e-06
170756	Slc8b1	mRNA	-0.744512	6.56219e-09
17076	Ly75	mRNA	-1.18733	1.66584e-20
170762	Nup155	mRNA	0.852429	2.98513e-07
170768	Pfkfb3	mRNA	-2.39695	3.209e-08
170772	Glcci1	mRNA	-1.03122	1.2062e-12
17089	Lyar	mRNA	1.01463	2.85854e-08
17095	Lyl1	mRNA	1.1367	1.07883e-07
17101	Lyst	mRNA	0.557812	0.00163636
17110	Lyz1	mRNA	-0.860003	0.00758746
171170	Mbnl3	mRNA	0.78246	0.000231227
171171	Ntng2	mRNA	-0.918876	0.000542278
17118	Marcks	mRNA	-1.01398	2.29341e-14
17119	Mxd1	mRNA	-3.053	9.45089e-46
17120	Mad1l1	mRNA	0.801274	0.00191617
17122	Mxd4	mRNA	-1.12936	1.2127e-07
17127	Smad3	mRNA	-1.31506	9.10867e-10
171285	Havcr2	mRNA	-1.25252	7.31152e-39
17135	Mafk	mRNA	-0.729217	0.00546462
17151	Ccndbp1	mRNA	-0.921243	9.98506e-13
171543	Bmf	mRNA	-1.35245	1.19088e-13
17155	Man1a	mRNA	-0.562449	0.000213867
17215	Mcm3	mRNA	1.47488	1.43035e-31
17216	Mcm2	mRNA	1.54824	1.11467e-41
17217	Mcm4	mRNA	1.35585	8.24211e-23
17218	Mcm5	mRNA	1.40587	1.3016e-32
17219	Mcm6	mRNA	1.43277	1.07916e-37
17220	Mcm7	mRNA	1.4304	9.81726e-33
17222	Anapc1	mRNA	0.561586	1.30534e-05
17254	Slc3a2	mRNA	-0.900916	2.45995e-06
17260	Mef2c	mRNA	1.18689	5.85181e-05
17279	Melk	mRNA	0.891297	0.00160951
17281	Fyco1	mRNA	-0.504445	0.000805435
17299	Mettl1	mRNA	0.877567	3.15107e-05
17312	Clec10a	mRNA	2.10009	8.80292e-05
17319	Mif	mRNA	1.04059	2.104e-14
17329	Cxcl9	mRNA	-0.992579	1.46462e-06
17357	Marcksl1	mRNA	-1.72028	0.0012226
17427	Mns1	mRNA	1.12477	0.00517442
17444	Grap2	mRNA	1.03141	3.54463e-07
17470	Cd200	mRNA	-0.97856	4.45196e-07
17472	Gbp4	mRNA	-2.52474	1.97513e-26
17532	Mras	mRNA	-1.68755	2.49515e-20
17533	Mrc1	mRNA	-1.45184	0.00179245
17535	Mre11a	mRNA	0.60813	0.00113055
17537	Meis3	mRNA	-2.26885	0.00864006
17685	Msh2	mRNA	0.777948	7.07995e-07
17686	Msh3	mRNA	0.98461	9.87802e-05
17688	Msh6	mRNA	0.829813	2.07197e-11
17698	Msn	mRNA	0.772916	7.07838e-09
17748	Mt1	mRNA	-1.26493	2.39968e-06
17775	Laptm4a	mRNA	-0.558494	0.000546225
17776	Mast2	mRNA	0.567687	0.000444157
17859	Mxi1	mRNA	-0.546054	0.00917534
17865	Mybl2	mRNA	1.35414	3.96823e-16
17868	Mybpc3	mRNA	-1.67732	0.00485634
17869	Myc	mRNA	1.95369	1.17897e-24
17872	Ppp1r15a	mRNA	-1.36084	8.02681e-10
17873	Gadd45b	mRNA	-3.21624	1.2534e-36
17876	Myef2	mRNA	0.609089	0.00563241
17886	Myh9	mRNA	0.623049	6.00868e-07
17918	Myo5a	mRNA	0.651078	0.000106348
17920	Myo6	mRNA	-1.51195	3.21812e-08
17929	Myom1	mRNA	-2.21432	6.35801e-07
17937	Nab2	mRNA	-1.17374	2.77636e-08
17951	Naip5	mRNA	-0.593101	6.65843e-05
17965	Nbl1	mRNA	-2.30447	0.000687678
17966	Nbr1	mRNA	-0.53825	0.00107949
17974	Nck2	mRNA	-1.18431	4.32423e-18
17975	Ncl	mRNA	0.946571	4.26478e-09
17995	Ndufv1	mRNA	0.549673	0.000665056
18010	Neu1	mRNA	-1.08159	2.1826e-05
18023	Nfe2l1	mRNA	-0.62123	9.11358e-05
18025	Nfe2l3	mRNA	-2.7121	1.93046e-08
18029	Nfic	mRNA	0.745937	5.02398e-06
18032	Nfix	mRNA	0.583928	0.000868502
18033	Nfkb1	mRNA	0.699292	3.5389e-08
18034	Nfkb2	mRNA	-0.518722	0.000900876
18035	Nfkbia	mRNA	-1.23873	2.78077e-18
18053	Ngfr	mRNA	2.44268	0.00182732
18074	Nid2	mRNA	-1.07063	0.00282849
18080	Nin	mRNA	0.872019	1.44766e-07
18102	Nme1	mRNA	0.947916	2.51195e-10
18106	Cd244a	mRNA	-0.85302	2.26312e-11
18120	Mrpl49	mRNA	0.862172	7.42012e-05
18124	Nr4a3	mRNA	-4.2308	4.63422e-07
18128	Notch1	mRNA	1.27937	2.25929e-08
18132	Notch4	mRNA	-1.23642	6.04589e-28
18140	Uhrf1	mRNA	1.37981	1.60301e-32
18150	Npm3	mRNA	0.609712	0.000973456
18163	Ctnnd2	mRNA	1.85392	8.63768e-09
18173	Slc11a1	mRNA	-1.06457	1.71761e-13
18174	Slc11a2	mRNA	-0.551845	0.00544001
18186	Nrp1	mRNA	1.58307	1.2395e-15
18221	Nudc	mRNA	0.795189	1.11875e-08
18226	Nup62	mRNA	0.568564	6.42411e-05
18227	Nr4a2	mRNA	-5.17483	0.000712905
18386	Oprd1	mRNA	-2.87588	1.85502e-08
18391	Sigmar1	mRNA	0.727538	9.13038e-09
18400	Slc22a18	mRNA	-1.37891	0.000132932
18407	Orm3	mRNA	-2.47166	0.000340361
18412	Sqstm1	mRNA	-1.41313	9.52838e-29
18432	Mybbp1a	mRNA	0.969635	1.7171e-19
18438	P2rx4	mRNA	-0.967636	3.67181e-08
18526	Pcdh10	mRNA	7.16346	0.000302598
18538	Pcna	mRNA	0.850083	1.48901e-05
18541	Pcnt	mRNA	0.627895	2.77776e-05
18552	Pcsk5	mRNA	-3.71648	7.88481e-13
18553	Pcsk6	mRNA	9.76329	3.20501e-37
18569	Pdcd4	mRNA	-1.29912	4.3796e-31
18574	Pde1b	mRNA	-0.887312	7.76376e-10
18576	Pde3b	mRNA	-1.57354	6.05727e-12
18578	Pde4b	mRNA	-2.10454	0.000550144
18584	Pde8a	mRNA	-1.16374	5.63869e-11
18590	Pdgfa	mRNA	-1.36155	0.000602342
18600	Padi2	mRNA	1.01134	9.02181e-06
18627	Per2	mRNA	1.53686	0.000669295
18631	Pex11a	mRNA	-0.795622	0.000760702
18639	Pfkfb1	mRNA	-1.43943	0.00129992
18641	Pfkl	mRNA	0.540261	0.000324807
18642	Pfkm	mRNA	1.16666	0.00128438
18647	Cdk14	mRNA	-0.589634	6.37187e-07
18669	Abcb1b	mRNA	1.23189	1.33435e-07
18671	Abcb1a	mRNA	-2.14989	9.11251e-08
18673	Phb	mRNA	0.720961	8.79754e-08
18679	Phka1	mRNA	-1.06845	1.2062e-12
18708	Pik3r1	mRNA	-0.981121	1.41491e-14
18710	Pik3r3	mRNA	-3.70883	6.96856e-06
18712	Pim1	mRNA	-1.55525	0.00228856
18725	Pira2	mRNA	1.42932	2.38674e-08
18733	Pirb	mRNA	-0.703697	2.89686e-08
18738	Pitpna	mRNA	0.580961	2.38721e-07
18746	Pkm	mRNA	0.555289	1.99625e-08
18751	Prkcb	mRNA	-0.914489	5.63765e-17
18792	Plau	mRNA	2.241	4.61684e-05
18806	Pld2	mRNA	-0.666567	0.000357493
18810	Plec	mRNA	1.55296	1.41216e-12
18813	Pa2g4	mRNA	1.16362	8.10739e-29
18824	Plp2	mRNA	0.555015	1.1464e-05
18854	Pml	mRNA	0.66837	4.71642e-06
18938	Ppp1r14b	mRNA	0.761088	1.25235e-08
18949	Pnn	mRNA	0.616837	1.46691e-05
18950	Pnp	mRNA	0.662357	5.88888e-07
18968	Pola1	mRNA	1.51609	1.74887e-16
18969	Pola2	mRNA	1.17091	1.49153e-13
18971	Pold1	mRNA	1.25296	2.34556e-24
18972	Pold2	mRNA	1.33268	1.11884e-17
18973	Pole	mRNA	1.55562	9.09675e-20
18974	Pole2	mRNA	0.994374	2.52947e-05
18975	Polg	mRNA	0.770205	1.31141e-06
18987	Pou2f2	mRNA	0.912048	6.08478e-08
19009	Pou6f1	mRNA	-2.39141	0.00422319
19012	Plpp1	mRNA	-0.807758	5.68315e-07
19023	Ppef2	mRNA	-0.761163	1.48839e-05
19024	Ppfibp2	mRNA	-0.726631	2.69392e-09
19063	Ppt1	mRNA	-0.743356	4.34358e-14
19072	Prep	mRNA	0.71396	1.50091e-07
19073	Srgn	mRNA	-1.82696	4.96174e-25
19075	Prim1	mRNA	1.68178	9.44507e-20
19076	Prim2	mRNA	1.0278	3.29546e-05
19087	Prkar2a	mRNA	0.552241	0.000259809
19090	Prkdc	mRNA	0.719161	6.09747e-05
19122	Prnp	mRNA	-1.1674	1.56026e-11
19124	Procr	mRNA	-1.45344	8.87589e-11
19128	Pros1	mRNA	1.82922	0.000961041
19132	Prph	mRNA	-2.76471	3.42315e-07
19139	Prps1	mRNA	0.697547	0.00879522
19141	Lgmn	mRNA	-0.643994	0.000981178
19183	Psmc3ip	mRNA	1.20581	0.00503788
19201	Pstpip2	mRNA	-1.65285	1.61977e-20
19204	Ptafr	mRNA	-2.39172	7.97714e-27
19205	Ptbp1	mRNA	0.617214	3.93073e-09
192159	Prpf8	mRNA	0.513831	2.30113e-06
19216	Ptger1	mRNA	-0.588809	0.00593386
192160	Casc3	mRNA	-0.513102	0.000110736
192176	Flna	mRNA	1.10403	3.26822e-18
192188	Stab2	mRNA	-1.59696	8.82265e-05
19219	Ptger4	mRNA	-1.88439	1.06345e-38
192197	Bcas3	mRNA	-0.57645	0.00323844
19223	Ptgis	mRNA	-3.33841	1.77312e-39
19225	Ptgs2	mRNA	-3.21309	2.83741e-08
192287	Slc25a36	mRNA	-0.620352	5.86285e-06
192292	Nrbp1	mRNA	-0.632011	8.06337e-07
19231	Ptma	mRNA	0.668808	3.79968e-07
19240	Tmsb10	mRNA	0.609271	1.24868e-07
19241	Tmsb4x	mRNA	-0.738482	1.23168e-08
19247	Ptpn11	mRNA	0.53794	0.000619974
19252	Dusp1	mRNA	-1.75144	0.000144555
19255	Ptpn2	mRNA	-0.657861	4.01503e-05
19260	Ptpn22	mRNA	-0.651534	8.6777e-07
19265	Ptprcap	mRNA	1.11728	0.00214979
192657	Ell2	mRNA	-0.819562	7.82703e-05
19266	Ptprd	mRNA	-1.61762	1.03531e-08
192678	Rassf3	mRNA	-0.863184	1.54342e-11
19271	Ptprj	mRNA	-0.617513	5.05612e-05
19277	Ptpro	mRNA	1.53619	0.000178751
192976	Lrrc75a	mRNA	1.47243	0.00832834
19328	Rab12	mRNA	-0.738421	0.000608971
19332	Rab20	mRNA	-2.73828	1.05826e-05
19338	Rab33b	mRNA	-0.997731	1.57311e-08
193385	Ripor2	mRNA	1.964	6.76901e-15
19340	Rab3d	mRNA	0.82946	0.000322177
19361	Rad51	mRNA	1.19965	2.31883e-07
19362	Rad51ap1	mRNA	1.14482	0.000297346
19366	Rad54l	mRNA	1.32008	2.8215e-16
193736	Zbtb12	mRNA	0.930615	0.00339164
193740	Hspa1a	mRNA	4.26673	3.48275e-08
19378	Aldh1a2	mRNA	-2.17205	9.14499e-07
19383	Raly	mRNA	0.512588	1.72242e-05
19384	Ran	mRNA	0.837154	4.59417e-12
19385	Ranbp1	mRNA	0.867575	4.54007e-11
19386	Ranbp2	mRNA	0.531987	0.00185434
19387	Rangap1	mRNA	0.584804	1.82563e-05
19395	Rasgrp2	mRNA	1.29818	1.90397e-05
19411	Rarg	mRNA	1.33702	1.86283e-05
19415	Rasal1	mRNA	-2.5927	6.65843e-05
194309	Vps37d	mRNA	-3.51537	0.000456024
194401	Mical3	mRNA	-2.27568	8.10913e-23
19650	Rbl1	mRNA	0.695981	3.65409e-07
19679	Pitpnm2	mRNA	1.75233	1.42135e-12
19684	Rdx	mRNA	0.606728	5.48255e-06
19687	Rfc1	mRNA	0.822888	1.36793e-06
19691	Recql	mRNA	0.711013	3.70922e-05
19696	Rel	mRNA	-2.00962	0.000224929
19698	Relb	mRNA	-1.77429	0.00019923
19703	Renbp	mRNA	-1.41865	8.87578e-07
19707	Reps1	mRNA	0.505605	0.00216832
19718	Rfc2	mRNA	0.850351	1.92055e-10
19725	Rfx2	mRNA	1.51668	0.00167709
19735	Rgs2	mRNA	-1.45353	0.00804007
19769	Rit1	mRNA	-0.783558	0.00100746
19826	Rnps1	mRNA	0.688133	5.29027e-09
19885	Rorc	mRNA	1.47878	0.00854214
19891	Rpa2	mRNA	0.98253	3.05491e-07
19935	Mrpl23	mRNA	0.727931	0.000118005
19941	Rpl26	mRNA	-0.582922	0.000101776
19946	Rpl30	mRNA	-0.542449	0.00192619
20017	Polr1b	mRNA	0.775846	0.000497863
20044	Rps14	mRNA	-0.588431	1.4665e-05
20090	Rps29	mRNA	-0.730305	2.31534e-08
20112	Rps6ka2	mRNA	-0.687915	0.00122528
20133	Rrm1	mRNA	1.28868	1.33707e-12
20135	Rrm2	mRNA	1.15298	1.63298e-14
20170	Hps6	mRNA	-0.808226	0.00529541
20174	Ruvbl2	mRNA	0.926568	2.87035e-10
20194	S100a10	mRNA	1.39903	7.52718e-10
20195	S100a11	mRNA	-0.626202	5.9665e-10
20198	S100a4	mRNA	0.841982	0.00091617
20200	S100a6	mRNA	1.45835	3.46849e-11
20222	Sf3a2	mRNA	0.84514	6.90948e-12
20229	Sat1	mRNA	-1.09088	8.41246e-17
20238	Atxn1	mRNA	-3.80856	6.72552e-21
20250	Scd2	mRNA	1.52574	5.41223e-14
20259	Scin	mRNA	-2.59096	1.31667e-05
20299	Ccl22	mRNA	-3.20669	9.67873e-49
20304	Ccl5	mRNA	-3.44331	5.58772e-08
20312	Cx3cl1	mRNA	-1.78353	0.00462545
20321	Frrs1	mRNA	0.692232	0.00383197
20322	Sord	mRNA	0.825024	0.00135872
20341	Selenbp1	mRNA	3.8253	4.1155e-23
20342	Selenbp2	mRNA	9.77647	9.3035e-08
20343	Sell	mRNA	1.89909	2.31026e-27
20352	Sema4b	mRNA	1.25537	0.000923582
20354	Sema4d	mRNA	0.537815	7.70632e-05
20355	Sema4f	mRNA	-1.06151	1.10995e-13
20361	Sema7a	mRNA	-2.04138	8.5825e-14
20382	Srsf2	mRNA	0.590335	2.16263e-09
20384	Srsf5	mRNA	-0.739463	2.24317e-09
20393	Sgk1	mRNA	-0.684127	0.000161738
20397	Sgpl1	mRNA	-0.67156	2.52155e-09
20408	Sh3gl3	mRNA	-2.96351	0.00705415
20419	Shcbp1	mRNA	2.2099	1.955e-09
20425	Shmt1	mRNA	1.78769	7.42683e-12
20440	St6gal1	mRNA	-2.84203	9.39923e-101
20448	St6galnac4	mRNA	0.655921	1.63107e-05
20460	Stil	mRNA	0.916075	0.00799362
20463	Cox7a2l	mRNA	-1.04561	6.2144e-20
20492	Slbp	mRNA	0.735913	7.05749e-07
20496	Slc12a2	mRNA	-1.87203	1.3016e-32
20497	Slc12a3	mRNA	-3.01785	4.29864e-10
20509	Slc19a1	mRNA	1.75252	2.76455e-08
20516	Slc20a2	mRNA	-1.06092	4.79596e-09
20520	Slc22a5	mRNA	-0.867105	5.45599e-07
20527	Slc2a3	mRNA	1.15688	0.00939486
20529	Slc31a1	mRNA	0.618009	0.00019087
20539	Slc7a5	mRNA	1.21345	2.97995e-16
20563	Slit2	mRNA	6.28013	0.00736505
20586	Smarca4	mRNA	0.643247	2.81974e-07
20588	Smarcc1	mRNA	0.723605	2.40387e-08
20595	Smn1	mRNA	0.631938	0.00135054
20602	Ncor2	mRNA	0.521638	0.000834036
20603	Sms	mRNA	0.594854	0.00041588
20619	Snap23	mRNA	-0.798948	1.18131e-09
20620	Plk2	mRNA	-2.50252	4.74412e-06
20621	Snn	mRNA	-2.90632	8.96909e-21
20624	Eftud2	mRNA	0.665008	1.17366e-07
20638	Snrpb	mRNA	0.603592	6.65042e-08
20641	Snrpd1	mRNA	0.619817	0.00390119
20652	Soat1	mRNA	-0.741785	1.04861e-08
20660	Sorl1	mRNA	0.600773	5.49886e-05
20661	Sort1	mRNA	-1.37998	1.56601e-24
20667	Sox12	mRNA	1.15207	1.75428e-07
20684	Sp100	mRNA	0.566296	2.78946e-07
20708	Serpinb6b	mRNA	-2.51554	3.10838e-30
20715	Serpina3g	mRNA	-0.639299	0.00439088
20723	Serpinb9	mRNA	-2.23512	3.63528e-23
20728	Spic	mRNA	-2.94601	1.17488e-07
20732	Spint1	mRNA	-1.92556	1.39151e-29
20733	Spint2	mRNA	-1.23056	1.12007e-08
20737	Spn	mRNA	1.78415	1.07833e-17
20742	Sptbn1	mRNA	0.759741	9.11658e-06
20747	Spop	mRNA	-0.64961	1.49463e-07
207565	Camkk2	mRNA	1.19414	1.5669e-09
20768	Sephs2	mRNA	0.573931	0.00477632
20775	Sqle	mRNA	0.685175	0.00345411
207777	Tspoap1	mRNA	-1.52515	6.41381e-10
20779	Src	mRNA	-3.26011	8.15202e-21
207818	Smagp	mRNA	-1.66552	5.25455e-11
207839	Galnt6	mRNA	1.81018	3.01565e-05
20787	Srebf1	mRNA	0.56754	4.63258e-05
207932	Urb1	mRNA	0.72578	9.11358e-05
20810	Srm	mRNA	1.36386	1.43934e-20
208117	Aph1b	mRNA	-0.710406	0.000160236
208144	Dhx37	mRNA	0.520201	0.000834443
208166	Gm609	mRNA	8.15141	4.19965e-06
208169	Slc9c1	mRNA	10.9421	1.59581e-12
208194	Exog	mRNA	1.10736	0.000426684
208266	Dot1l	mRNA	0.560841	7.01271e-05
20833	Ssrp1	mRNA	0.906699	5.68616e-13
208449	Sgms1	mRNA	-1.33008	1.26045e-17
208628	Kntc1	mRNA	1.42861	9.44202e-10
208638	Slc25a38	mRNA	-0.66796	1.84845e-06
208643	Eif4g1	mRNA	0.691816	2.69864e-10
208650	Cblb	mRNA	-1.48828	7.70146e-30
20867	Stip1	mRNA	0.632746	4.29975e-07
20868	Stk10	mRNA	0.623917	9.1836e-05
208715	Hmgcs1	mRNA	0.773106	7.16475e-06
20873	Plk4	mRNA	0.788647	4.39258e-06
20874	Slk	mRNA	0.590333	0.000295436
20877	Aurkb	mRNA	1.04157	1.38957e-06
208777	Sned1	mRNA	-2.96545	1.10213e-23
208836	Fanci	mRNA	1.3887	1.02029e-06
208846	Daam1	mRNA	-1.06831	1.36946e-05
20887	Sult1a1	mRNA	-1.66501	3.74207e-26
20892	Cenpx	mRNA	0.593275	0.000578564
20893	Bhlhe40	mRNA	-2.22838	0.000193373
209011	Sirt7	mRNA	-0.711079	4.1568e-05
209032	Zc3hav1l	mRNA	1.61408	0.000412243
20910	Stxbp1	mRNA	-2.21024	2.32055e-06
20912	Stxbp3	mRNA	-0.950361	1.70596e-09
20913	Stxbp4	mRNA	-0.799421	2.59058e-06
20933	Med22	mRNA	0.573898	0.00335669
20935	Surf6	mRNA	0.809222	0.000119354
209361	Taf3	mRNA	0.56518	0.0088661
20937	Suv39h1	mRNA	0.698805	2.33164e-06
20947	Swap70	mRNA	-1.23831	2.96915e-14
209737	Kif15	mRNA	1.12849	0.000158049
20975	Synj2	mRNA	0.818348	0.00927758
210009	Mtrr	mRNA	0.787915	0.00162145
210035	Nemp1	mRNA	1.01189	4.82161e-06
210530	P3h2	mRNA	-2.15133	6.36386e-58
210544	Tbc1d31	mRNA	0.623693	0.00578333
210711	Mcmbp	mRNA	0.667904	4.79891e-09
210789	Tbc1d4	mRNA	-1.56308	0.00508899
211006	Sepsecs	mRNA	-0.915516	5.67682e-07
211007	Trim41	mRNA	-0.713424	1.30325e-07
211064	Alkbh1	mRNA	-0.667431	0.000327808
211135	D130040H23Rik	mRNA	-2.13109	0.000378766
211329	Ncoa7	mRNA	-2.21937	2.56976e-08
211389	Suox	mRNA	-1.59497	8.04274e-06
211548	Nomo1	mRNA	0.720833	4.03522e-07
211651	Fancd2	mRNA	1.13195	5.62032e-05
211770	Trib1	mRNA	-2.93193	1.75492e-72
211914	Asap2	mRNA	-1.06283	1.76612e-13
212073	Syne3	mRNA	1.83642	1.9483e-08
212111	Inpp5a	mRNA	-0.707336	0.00889028
212167	Gsap	mRNA	-0.646869	1.50022e-07
212281	Zfp729a	mRNA	-0.759837	4.05441e-07
212326	Fam149a	mRNA	-0.813698	8.29851e-12
212377	Mms22l	mRNA	1.20054	4.42948e-11
212528	Trmt1	mRNA	0.749203	2.39432e-07
212632	Iffo2	mRNA	-1.22114	5.14492e-09
212706	N4bp3	mRNA	1.25443	0.00110827
212728	Tarbp1	mRNA	1.57839	6.16591e-08
212898	Dse	mRNA	-1.29831	2.75667e-10
212937	Tifab	mRNA	-0.536036	9.14499e-07
213019	Pdlim2	mRNA	-0.64261	0.000100338
213211	Rnf26	mRNA	0.663496	0.00120216
21335	Tacc3	mRNA	0.845267	9.6549e-06
21343	Taf6	mRNA	0.634494	0.000249514
21346	Tagln2	mRNA	1.16086	2.44676e-30
213464	Rbbp5	mRNA	0.551626	0.000485664
21353	Tank	mRNA	-1.04765	1.31563e-11
21366	Slc6a6	mRNA	-0.669989	4.57466e-09
213773	Tbl3	mRNA	0.922404	1.48812e-07
213895	Bms1	mRNA	0.558987	0.000669174
214063	Dnajc16	mRNA	-0.617607	0.0014405
21413	Tcf4	mRNA	0.871836	0.00217069
21414	Tcf7	mRNA	-1.26582	0.00701678
21416	Tcf7l2	mRNA	-1.53845	3.14558e-14
214345	Lrrc1	mRNA	-0.537806	0.00555713
214359	Tmem51	mRNA	-1.08638	1.77487e-13
214459	Fnbp1l	mRNA	-1.64581	2.74659e-13
21452	Tcn2	mRNA	-1.34537	3.95754e-06
214572	Prmt7	mRNA	0.764786	0.000138041
214763	Cgas	mRNA	0.933656	2.36981e-07
214854	Neurl3	mRNA	-0.888199	1.2799e-10
214901	Chtf18	mRNA	1.31429	3.3078e-10
214968	Sema6d	mRNA	-3.48533	2.56808e-22
215387	Ncaph	mRNA	1.03	3.07306e-05
215418	Csrnp1	mRNA	-2.66421	0.000123754
215474	Sec22c	mRNA	0.757735	0.00911354
215512	Fam117a	mRNA	0.515111	0.000189044
215627	Zbtb8b	mRNA	-0.523185	0.00155606
215798	Adgrg6	mRNA	-1.63286	0.00408287
216156	Wdr18	mRNA	0.917038	3.92392e-08
216197	Ckap4	mRNA	1.87748	4.66514e-11
216233	Socs2	mRNA	-3.35101	0.000194066
216443	Mars1	mRNA	0.852831	3.30111e-10
216505	Pik3ip1	mRNA	-0.535538	0.00247838
21652	Phf1	mRNA	-0.793412	0.00243283
216549	Aftph	mRNA	-0.850546	9.66705e-14
216724	Rufy1	mRNA	0.57658	8.41215e-05
216766	Gemin5	mRNA	1.10388	5.56524e-10
216825	Usp22	mRNA	-1.06328	6.14725e-12
216859	Acap1	mRNA	0.879518	1.33601e-06
216971	Fam222b	mRNA	-0.632573	0.00183071
216984	Evi2b	mRNA	-0.54454	2.8054e-06
216991	Adap2	mRNA	-0.727322	0.00258456
217011	Nle1	mRNA	0.683737	0.00915641
217030	Synrg	mRNA	-0.596391	7.56138e-07
217038	Mrm1	mRNA	0.80566	0.003044
217109	Utp18	mRNA	0.624318	0.000342789
217122	Gm11545	mRNA	-1.49778	5.63765e-17
217151	Arl5c	mRNA	-2.19978	3.3738e-19
217216	Hrob	mRNA	1.36012	3.25567e-05
217303	Cd300a	mRNA	0.891572	9.17837e-09
217306	Cd300e	mRNA	-3.11752	7.48319e-43
217325	Llgl2	mRNA	-0.894883	0.0081215
217463	Snx13	mRNA	-0.513455	0.00391091
217695	Zfyve1	mRNA	-0.790811	0.000482067
21771	Utp4	mRNA	0.638291	0.0032964
21781	Tfdp1	mRNA	1.04355	1.88718e-16
217944	Rapgef5	mRNA	3.39956	7.08231e-10
217946	Cdca7l	mRNA	0.721175	0.000189589
217995	Heatr1	mRNA	0.875617	5.50076e-10
21807	Tsc22d1	mRNA	-0.858998	2.35853e-12
21812	Tgfbr1	mRNA	-1.00932	2.55137e-08
218121	Mboat1	mRNA	1.21738	1.84583e-07
218138	Gmds	mRNA	0.754552	0.00893497
21815	Tgif1	mRNA	-1.81681	4.96141e-11
21817	Tgm2	mRNA	-1.12552	0.000217795
218203	Mylip	mRNA	-1.16737	1.82661e-08
21826	Thbs2	mRNA	5.71302	3.08151e-05
21833	Thra	mRNA	1.05915	0.00338534
218343	Ttc37	mRNA	0.737964	0.00515721
21844	Tiam1	mRNA	1.10385	9.83043e-09
218442	Serinc5	mRNA	-1.05987	0.00075796
218461	Pde8b	mRNA	-1.67326	0.000167874
21847	Klf10	mRNA	0.679011	0.00179056
218476	Gcnt4	mRNA	-2.62741	0.00170428
21849	Trim28	mRNA	0.762055	4.57998e-14
218518	Marveld2	mRNA	-1.08099	0.00666148
21853	Timeless	mRNA	1.54886	1.34978e-28
218624	Il31ra	mRNA	1.82512	1.0972e-05
218756	Slc4a7	mRNA	-0.979904	2.09014e-12
21877	Tk1	mRNA	1.00694	3.38931e-07
21881	Tkt	mRNA	0.947494	2.76001e-24
218973	Wdhd1	mRNA	1.28577	6.25026e-11
21899	Tlr6	mRNA	-1.55957	4.57709e-06
219072	Haus4	mRNA	0.793971	0.000664953
219094	Khnyn	mRNA	-0.730045	0.00466926
219105	Zmym5	mRNA	-0.863366	6.16591e-08
219131	Phf11a	mRNA	-0.844428	1.5989e-08
219140	Spata13	mRNA	-0.580531	0.00288558
219144	Arl11	mRNA	1.20649	2.2688e-05
219148	Fam167a	mRNA	-2.14571	0.00482323
21915	Dtymk	mRNA	0.804982	5.27262e-05
21926	Tnf	mRNA	-3.08676	1.1462e-31
21928	Tnfaip2	mRNA	-1.72321	2.1647e-19
21929	Tnfaip3	mRNA	-1.62519	3.14594e-15
21934	Tnfrsf11a	mRNA	-1.25914	7.33409e-11
21938	Tnfrsf1b	mRNA	-1.51538	1.24601e-13
21939	Cd40	mRNA	-1.14581	4.14492e-06
21949	Tnfsf8	mRNA	2.39477	0.00309197
21956	Tnnt2	mRNA	-3.65935	0.000895325
21973	Top2a	mRNA	1.14181	7.93319e-07
21991	Tpi1	mRNA	0.973407	3.48304e-16
22029	Traf1	mRNA	-1.83958	8.87418e-18
22034	Traf6	mRNA	-0.502	0.000237268
22038	Plscr1	mRNA	-1.2031	3.72622e-07
22042	Tfrc	mRNA	0.816858	0.00048768
22051	Trip6	mRNA	-0.697386	0.000275202
22057	Tob1	mRNA	-0.893515	2.06533e-06
22070	Tpt1	mRNA	-0.640978	7.07838e-09
22099	Tsn	mRNA	0.54878	8.44837e-05
22110	Tspyl1	mRNA	-0.764144	5.40586e-05
22123	Psmd3	mRNA	0.540267	2.47081e-05
22142	Tuba1a	mRNA	-1.28352	2.7243e-14
22143	Tuba1b	mRNA	0.763946	7.11856e-08
22145	Tuba4a	mRNA	0.552925	0.0074698
22146	Tuba1c	mRNA	-1.09641	1.43759e-12
22154	Tubb5	mRNA	0.681691	1.35955e-11
22156	Tuft1	mRNA	5.78053	0
22158	Tulp3	mRNA	-1.45815	5.68346e-05
22163	Tnfrsf4	mRNA	-2.62992	6.41466e-10
22169	Cmpk2	mRNA	1.62402	3.84545e-06
22171	Tyms	mRNA	0.569481	0.00111211
22183	Zrsr1	mRNA	-1.3902	0.000932329
22210	Ube2b	mRNA	-0.578533	4.98709e-05
22227	Ucp1	mRNA	-5.84601	0.00694195
22228	Ucp2	mRNA	-0.726122	2.90696e-10
22245	Uck1	mRNA	0.52873	0.0099993
22247	Umps	mRNA	0.650041	2.60759e-05
22256	Ung	mRNA	1.58603	5.95822e-18
22273	Uqcrc1	mRNA	0.540276	8.89844e-06
22288	Utrn	mRNA	0.691585	0.0015327
22289	Kdm6a	mRNA	-0.722877	1.4682e-07
22318	Vamp2	mRNA	-0.57193	1.90867e-05
22320	Vamp8	mRNA	-0.676124	2.1976e-06
22329	Vcam1	mRNA	-2.22307	3.51123e-17
22330	Vcl	mRNA	0.942264	1.50267e-08
22333	Vdac1	mRNA	0.643281	1.07906e-07
22340	Vegfb	mRNA	0.661215	0.00638506
223473	Nipal2	mRNA	-0.902548	0.00687536
22352	Vim	mRNA	0.995557	9.37904e-08
223626	Them6	mRNA	1.05558	0.00125789
22367	Vrk1	mRNA	0.950516	1.06584e-06
22371	Vwf	mRNA	-1.11604	2.70933e-08
223723	Ttll12	mRNA	0.920334	1.86771e-06
22375	Wars	mRNA	0.537046	0.000729651
22377	Wbp1	mRNA	-0.746839	7.11514e-05
223773	Zbed4	mRNA	0.585764	0.000147655
223776	Selenoo	mRNA	-0.526229	0.00911901
22379	Fmnl3	mRNA	1.66714	1.77738e-06
22381	Tceal9	mRNA	0.680002	0.00905463
22385	Baz1b	mRNA	0.543055	2.60919e-05
223870	Senp1	mRNA	0.832209	7.09971e-06
223881	Rnd1	mRNA	-1.16731	0.00687132
223921	Aaas	mRNA	0.987748	6.71191e-07
223970	Rmi2	mRNA	1.00208	1.71732e-05
224008	Spidr	mRNA	0.96989	0.000276283
22404	Wiz	mRNA	0.788921	1.15185e-09
224088	Atp13a3	mRNA	0.951801	1.07177e-08
224143	Poglut1	mRNA	-1.26265	4.77714e-13
22441	Xlr	mRNA	-1.30106	3.53604e-06
224454	Zdhhc14	mRNA	-2.12754	4.68479e-19
224697	Adamts10	mRNA	0.629735	0.00141316
224792	Adgrf5	mRNA	-6.8725	3.28689e-49
224807	Tmem63b	mRNA	-1.70557	1.02465e-10
224814	Abcc10	mRNA	-0.790113	9.85197e-07
224836	Usp49	mRNA	0.825938	0.00017967
224840	Treml4	mRNA	-1.45089	7.35776e-20
225055	Fbxo11	mRNA	-0.751364	1.38248e-08
225115	Svil	mRNA	1.14953	9.55227e-06
225358	Fam13b	mRNA	-0.597077	1.00191e-05
225638	Alpk2	mRNA	-2.81825	0.000105291
225659	Cep76	mRNA	0.826677	0.00178194
225745	Haus1	mRNA	0.807954	0.00371159
225825	Cd226	mRNA	2.07709	1.93764e-12
225845	Plaat3	mRNA	-0.982055	6.09619e-05
225884	Gstp3	mRNA	-2.31942	1.29856e-06
225888	Kmt5b	mRNA	-0.546332	6.39882e-05
225912	Cyb561a3	mRNA	-0.50862	0.000141633
225995	D030056L22Rik	mRNA	0.713259	0.00400748
226026	Smc5	mRNA	0.501093	0.0065733
22608	Ybx1	mRNA	0.607984	9.49461e-10
226089	Ric1	mRNA	-0.879444	6.96856e-06
226098	Hectd2	mRNA	-1.58009	0.00575039
226101	Myof	mRNA	-1.56028	1.42582e-16
226154	Lzts2	mRNA	-2.09578	8.27315e-08
226169	Pprc1	mRNA	0.799381	3.79163e-08
226255	Atrnl1	mRNA	1.51351	4.95322e-05
22627	Ywhae	mRNA	0.659922	4.55773e-12
226409	Zranb3	mRNA	0.824009	0.00996547
226432	Ipo9	mRNA	0.716977	4.46242e-06
22644	Rnf103	mRNA	-0.864101	6.39939e-06
226525	Rasal2	mRNA	-1.10181	4.49513e-06
226527	Cryzl2	mRNA	-1.04764	8.89658e-06
226551	Suco	mRNA	-0.907162	5.59425e-09
22658	Pcgf2	mRNA	1.14558	0.000765409
226594	Rcsd1	mRNA	-0.566066	1.56685e-05
22670	Trim26	mRNA	-0.505666	0.000189044
22682	Zfand5	mRNA	-0.637693	0.000162318
226830	Smyd2	mRNA	0.914153	5.42315e-06
22695	Zfp36	mRNA	-1.05449	9.36413e-08
226971	Plekhb2	mRNA	-0.886366	1.21145e-11
22701	Zfp41	mRNA	1.03161	0.00444884
22715	Zfp57	mRNA	-2.35295	1.20933e-06
227154	Stradb	mRNA	-0.809745	0.0015049
22720	Zfp62	mRNA	-0.762698	1.25235e-08
227210	Ccnyl1	mRNA	-0.969472	5.80342e-05
227326	Gpr55	mRNA	-2.73618	0.000349889
227333	Dgkd	mRNA	0.613684	2.67812e-05
227377	Farp2	mRNA	-0.969097	8.27821e-05
227545	Proser2	mRNA	-2.83216	1.27023e-40
227659	Slc2a6	mRNA	-1.86589	3.11198e-07
227674	Ddx31	mRNA	0.73413	0.00312252
227695	Spout1	mRNA	0.849255	0.000761247
227699	Nup188	mRNA	0.893894	3.59333e-11
227715	Exosc2	mRNA	0.735179	0.00105735
227737	Niban2	mRNA	2.51257	3.03094e-17
227800	Rabgap1	mRNA	-0.667537	9.95555e-05
22785	Slc30a4	mRNA	-0.828487	2.89113e-06
22793	Zyx	mRNA	0.621938	2.05359e-07
227960	Gca	mRNA	-2.53824	9.66705e-14
228602	4930402H24Rik	mRNA	-0.700708	0.00472487
228836	Dlgap4	mRNA	-1.14477	8.50937e-26
228889	Ddx27	mRNA	0.571327	7.01721e-05
228960	Stx16	mRNA	-0.687863	8.30977e-06
229004	Gmeb2	mRNA	-0.520703	0.00855723
229055	Zbtb10	mRNA	-3.40163	3.34566e-16
229279	Hnrnpa3	mRNA	0.565352	0.00025801
229473	Tmem131l	mRNA	-0.859191	1.45718e-14
229521	Syt11	mRNA	-1.59216	1.65841e-05
229534	Pbxip1	mRNA	-0.982207	6.07806e-11
229595	Adamtsl4	mRNA	-2.8521	9.07093e-06
229600	BC028528	mRNA	-0.530874	0.000981994
229898	Gbp5	mRNA	-1.1954	0.000578692
230082	Nol6	mRNA	0.678121	2.66386e-06
230085	Phf24	mRNA	-2.00029	6.86722e-05
230088	Fam214b	mRNA	-1.03987	2.89482e-07
230126	Shb	mRNA	-1.13536	0.000294722
230145	Galnt12	mRNA	-0.751628	0.00341913
230157	Tmeff1	mRNA	-1.23406	2.74559e-06
230279	Tmem268	mRNA	0.562027	0.000905306
230376	Haus6	mRNA	0.556461	0.0063962
230393	Focad	mRNA	0.953538	0.000992396
230484	Usp1	mRNA	0.982176	1.49116e-12
230514	Leprot	mRNA	-0.810322	1.30517e-09
230597	Zfyve9	mRNA	-1.6381	2.43513e-11
230603	Ttc39a	mRNA	-1.91242	3.18386e-37
230721	Pabpc4	mRNA	0.765036	1.5548e-09
230738	Zc3h12a	mRNA	-1.7919	6.55039e-21
230757	5730409E04Rik	mRNA	-0.871876	0.00593316
230784	Sesn2	mRNA	-0.868179	0.000183559
230787	Themis2	mRNA	-0.881639	2.65539e-15
230815	Man1c1	mRNA	0.824317	0.00103236
230863	Sh2d5	mRNA	-1.11205	0.00344633
230917	Tmem201	mRNA	0.897378	0.000118587
230935	Dnajc11	mRNA	0.584463	0.000193477
230979	Tnfrsf14	mRNA	-0.542999	0.00211026
231002	Plekhn1	mRNA	-1.35662	1.10619e-06
231050	Galnt11	mRNA	-0.699911	3.94743e-05
231130	Tnip2	mRNA	-0.634818	0.000720744
231207	Cpeb2	mRNA	-1.62294	8.69964e-09
231327	Ppat	mRNA	1.2017	6.61111e-11
231452	Sdad1	mRNA	0.655379	8.57154e-10
231474	Paqr3	mRNA	-1.08907	6.06727e-05
231503	Tmem150c	mRNA	-3.11661	2.65254e-11
231637	Ssh1	mRNA	-1.39718	1.36908e-12
231668	Vsig10	mRNA	-1.79846	3.11631e-06
231712	Trafd1	mRNA	-0.73905	9.66835e-08
231834	Snx8	mRNA	-0.635963	0.00335642
231872	Aimp2	mRNA	0.733761	0.000167085
231887	Pdap1	mRNA	0.622996	3.79997e-05
231986	Jazf1	mRNA	-1.44251	1.36946e-05
232023	Vopp1	mRNA	0.697179	0.000468707
232035	Ccser1	mRNA	-1.12877	2.07733e-07
232187	Smyd5	mRNA	0.73393	5.70304e-06
232232	Hdac11	mRNA	-2.54831	6.48143e-11
232288	Frmd4b	mRNA	-0.634044	0.00023835
232339	Ankrd26	mRNA	1.2284	0.00074001
232414	Clec9a	mRNA	-1.51502	5.74962e-63
232430	Crebl2	mRNA	-1.42806	7.69895e-08
232879	Zbtb45	mRNA	0.740963	0.0028285
232975	Atp1a3	mRNA	1.82298	3.92117e-06
233038	Nccrp1	mRNA	1.36528	1.8428e-07
233064	Wdr62	mRNA	0.683761	0.00397426
233079	Ffar2	mRNA	-0.907464	2.02754e-05
233210	Prr12	mRNA	0.625105	0.000115948
233271	Luzp2	mRNA	6.98101	0.000627614
233274	Siglech	mRNA	1.03992	0.00967852
233529	Kctd14	mRNA	1.45451	2.06361e-14
233552	Gdpd5	mRNA	-0.562197	0.000141633
233781	Xylt1	mRNA	2.62088	4.06481e-05
233802	Thumpd1	mRNA	0.545122	0.00130193
233813	Vwa3a	mRNA	-4.62433	0.000864667
233833	Tnrc6a	mRNA	-0.536289	0.000231368
233876	Hirip3	mRNA	1.27528	4.49351e-14
233895	Prr14	mRNA	-0.688978	0.000181505
233908	Fus	mRNA	0.601898	1.79583e-06
233979	Tpcn2	mRNA	-0.828457	2.4438e-05
234258	Neil3	mRNA	1.07644	0.000128806
234344	Naf1	mRNA	1.04802	7.59119e-07
234396	Ankle1	mRNA	0.915102	0.00903053
234549	Heatr3	mRNA	0.850977	5.75301e-06
234671	Ces2c	mRNA	-3.99123	0.00216745
234736	Rfwd3	mRNA	0.709714	1.03888e-08
234740	Tmem231	mRNA	-0.825566	0.00622686
234776	Atmin	mRNA	-0.751976	4.73037e-05
234865	Nup133	mRNA	1.12737	5.84786e-10
235036	Ppan	mRNA	0.602557	8.50923e-05
235050	Zfp810	mRNA	-0.992155	2.4699e-05
235086	Igsf9b	mRNA	4.00914	2.77681e-07
235339	Dlat	mRNA	0.562051	0.00456243
235441	Usp3	mRNA	-0.511809	0.000406142
235493	Fam214a	mRNA	-1.7645	4.54007e-11
235534	Pxylp1	mRNA	0.920057	0.00663441
235559	Topbp1	mRNA	1.21694	4.41321e-21
235584	Dusp7	mRNA	1.61863	1.41997e-11
235633	Als2cl	mRNA	-1.31681	8.88612e-10
236511	Ago1	mRNA	0.627459	0.000157332
236539	Phgdh	mRNA	2.28929	8.00476e-39
236573	Gbp9	mRNA	-1.70573	1.17529e-19
236733	Usp11	mRNA	-1.04665	9.53187e-05
236792	Mmgt1	mRNA	0.591052	0.00789217
236930	Ercc6l	mRNA	1.04063	2.64667e-10
237178	Ppef1	mRNA	-2.24564	0.00623002
237256	Zc3h12d	mRNA	-1.75286	2.20266e-32
237313	Il20ra	mRNA	9.44197	2.62197e-09
237387	Lrrc3	mRNA	-0.554241	0.00191617
237459	Cdk17	mRNA	-0.625323	0.0088661
237500	Tmtc3	mRNA	-0.561934	0.00820393
237615	Ankrd52	mRNA	0.633161	1.78102e-06
237759	Col23a1	mRNA	0.565693	0.00782291
237823	Pfas	mRNA	1.26779	7.87802e-15
237877	Atad5	mRNA	1.31954	1.14873e-10
237886	Slfn9	mRNA	1.03926	2.02937e-09
237898	Usp32	mRNA	-0.804363	1.2538e-06
23790	Coro1c	mRNA	0.553673	3.2681e-06
237911	Brip1	mRNA	1.01231	4.88958e-05
23792	Adam23	mRNA	-2.54843	1.07233e-60
23807	Arih2	mRNA	-0.549345	0.0037719
23808	Ash2l	mRNA	0.606621	0.000468131
238247	Arid4a	mRNA	-0.506369	8.31006e-05
23825	Banf1	mRNA	0.596294	4.88958e-05
23832	Xcr1	mRNA	-0.688626	4.20396e-09
23833	Cd52	mRNA	-0.6678	6.51024e-12
238330	Irf2bpl	mRNA	0.738129	0.00744003
23834	Cdc6	mRNA	1.5805	7.18823e-22
238505	Mtr	mRNA	0.529384	0.00816952
23853	Def6	mRNA	0.855523	5.51451e-05
23874	Farsb	mRNA	0.529127	0.00492519
23880	Fyb	mRNA	-0.724768	5.94346e-09
23882	Gadd45g	mRNA	-1.11502	9.88274e-06
23887	Ggt5	mRNA	-3.00789	4.83931e-15
238875	Gapt	mRNA	1.74	0.00147546
23890	Gpr34	mRNA	-1.2208	8.62414e-15
239027	Arhgap22	mRNA	-1.13921	1.28434e-10
239081	Tlr11	mRNA	-0.680193	9.15808e-08
23917	Impdh1	mRNA	1.31451	0.00174231
23918	Impdh2	mRNA	0.815868	9.69594e-10
23943	Esyt1	mRNA	0.763844	3.53324e-10
23945	Mgll	mRNA	-3.02488	8.5825e-14
239528	Ago2	mRNA	0.78146	0.0028614
239552	Apol8	mRNA	-4.73929	0.000973108
239554	Foxred2	mRNA	1.34466	3.63107e-12
23969	Pacsin1	mRNA	-2.29431	2.08611e-10
23972	Papss2	mRNA	-2.72862	3.0388e-12
23980	Pebp1	mRNA	0.52134	3.85869e-05
24000	Ptpn21	mRNA	-1.29794	7.16812e-05
240041	Zfp945	mRNA	-1.26258	0.00023548
240047	Mmp25	mRNA	-1.88263	3.39761e-07
240095	H2-M5	mRNA	-1.26715	0.00341972
240328	F830016B08Rik	mRNA	-0.764967	0.00367681
240354	Malt1	mRNA	-0.73244	1.14287e-05
24050	Septin3	mRNA	0.533627	4.74518e-06
24061	Smc1a	mRNA	0.802141	2.86169e-08
240672	Dusp5	mRNA	-3.66253	3.45526e-107
240726	Slco5a1	mRNA	-3.20404	8.4334e-06
24083	Natd1	mRNA	-0.836652	0.000629844
240832	Tor1aip2	mRNA	-0.657577	7.16196e-06
24116	Nelfa	mRNA	0.616337	0.000214918
241197	Serpinb10	mRNA	1.82376	0.00292752
241230	St8sia6	mRNA	-0.99107	0.00940232
241274	Pnpla7	mRNA	-0.665136	3.41553e-05
241303	Fam78a	mRNA	0.597168	0.00492551
241452	Dhrs9	mRNA	1.71584	1.86328e-06
241627	Wdr76	mRNA	0.973379	3.30358e-09
241633	Atp8b4	mRNA	1.53869	2.88164e-15
242125	Mab21l3	mRNA	-4.18109	3.16736e-14
242384	Lingo2	mRNA	-1.10887	1.20593e-06
242474	Tmem245	mRNA	1.00496	0.000264359
242667	Dlgap3	mRNA	-4.19814	9.05064e-05
242700	Ifnlr1	mRNA	-3.39016	1.06289e-36
242705	E2f2	mRNA	1.34752	9.77629e-15
242747	Zfp933	mRNA	-1.1255	7.83501e-05
243085	Ugt2b35	mRNA	-1.15814	1.90383e-06
243197	Mfsd7a	mRNA	-1.24915	0.00168758
243270	Hcar1	mRNA	-5.42096	0.000241089
243362	Stard13	mRNA	-2.28704	7.42078e-05
243369	Sspo	mRNA	-1.34269	0.00146076
243382	Ppm1k	mRNA	-0.574096	0.00758746
243547	Grip2	mRNA	-4.2316	7.30447e-05
243910	Nfkbid	mRNA	-2.19824	0.00215207
243958	Siglecg	mRNA	0.657132	0.00115569
244059	Chd2	mRNA	-0.559406	0.000866415
244144	Usp35	mRNA	-1.19346	6.03605e-11
244183	Trim30b	mRNA	-0.601962	0.00417343
244556	Zfp791	mRNA	-2.11753	1.43171e-06
244654	Mtss2	mRNA	-1.896	0.00181785
244871	Zc3h12c	mRNA	-1.71547	1.3685e-33
244891	Scaper	mRNA	-0.646942	0.00108897
245474	Dkc1	mRNA	1.07906	6.07084e-16
245857	Ssh3	mRNA	-0.844875	0.00221602
245945	Rbm47	mRNA	-1.19254	2.8817e-11
246198	Mllt6	mRNA	-1.13619	9.86912e-12
246278	Cd207	mRNA	-4.23427	9.22497e-75
246707	Emilin2	mRNA	2.65909	2.41474e-06
246727	Oas3	mRNA	1.53555	4.6436e-07
246728	Oas2	mRNA	2.1734	5.60085e-05
246730	Oas1a	mRNA	1.09857	0.00362725
252876	Gin1	mRNA	-0.503707	0.00215634
258571	Olfr1033	mRNA	-0.768764	4.92243e-08
259104	Olfr613	mRNA	-1.31938	1.20044e-10
26383	Fto	mRNA	0.520403	0.00375248
26384	Gnpda1	mRNA	-0.732006	2.44101e-07
26385	Grk6	mRNA	0.597587	1.51707e-05
26399	Map2k6	mRNA	-0.931528	3.18741e-11
26404	Map3k12	mRNA	-1.10077	0.00105763
26410	Map3k8	mRNA	-1.25782	9.38838e-14
26415	Mapk13	mRNA	-1.50321	0.0017293
26457	Slc27a1	mRNA	-0.866483	0.000363318
26465	Zfp146	mRNA	0.580788	0.00193015
26557	Homer2	mRNA	-1.4021	2.56784e-05
26561	Mmp23	mRNA	-2.56839	0.000266905
26572	Cops3	mRNA	0.538393	0.000567425
268281	Shprh	mRNA	0.582846	0.00406383
268291	Rnf217	mRNA	-3.28987	1.25235e-08
268301	Sowahc	mRNA	-0.774045	4.87671e-07
268379	Abca13	mRNA	-3.70411	8.63757e-08
268396	Sh3pxd2b	mRNA	-0.712193	8.5014e-10
268445	Ankrd13b	mRNA	1.04241	0.00608509
268465	Eme1	mRNA	1.19935	0.00286388
268515	Bahcc1	mRNA	0.900217	3.94531e-05
268721	Zswim8	mRNA	-0.687582	1.90393e-07
26874	Abcd2	mRNA	-2.31803	2.66446e-07
268747	Carmil3	mRNA	-2.66906	5.85181e-05
26885	Casp8ap2	mRNA	0.573491	0.00486403
268859	Rbfox1	mRNA	-0.833067	0.00282849
268930	Pkmyt1	mRNA	1.12242	2.92679e-15
268935	Scube3	mRNA	-3.93547	2.31638e-21
268970	Arhgap28	mRNA	-1.99806	7.23683e-14
26909	Exo1	mRNA	1.47566	6.11791e-09
269113	Nup54	mRNA	0.563224	0.00216977
26912	Gcat	mRNA	1.12934	3.33531e-05
269224	Pask	mRNA	1.44715	3.84297e-06
269252	Gtf3c4	mRNA	0.863672	0.000114599
269338	Vps39	mRNA	-0.566948	0.00163199
26934	Racgap1	mRNA	1.06687	9.03284e-07
269378	Ahcy	mRNA	0.664169	3.13582e-05
26940	Ecsit	mRNA	0.630405	0.00712679
269400	Rtel1	mRNA	0.83996	0.00041812
269582	Clspn	mRNA	1.144	1.0394e-09
269585	Zscan20	mRNA	-0.77018	0.00155721
269604	Gpr157	mRNA	-1.13645	8.45864e-07
269637	Cnpy1	mRNA	11.6443	2.14575e-80
269702	Mphosph9	mRNA	0.656472	0.00644245
269713	Clip2	mRNA	-1.09576	3.18589e-13
269878	Megf8	mRNA	-1.03855	1.52437e-09
269951	Idh2	mRNA	0.947455	1.52539e-12
270035	Letm2	mRNA	-1.07466	0.00293484
27007	Klrk1	mRNA	0.819425	5.37205e-05
270084	Lpcat2	mRNA	-0.72309	0.00664776
270118	Maml2	mRNA	-1.09661	3.13582e-05
27049	Etv3	mRNA	-2.43567	7.89211e-103
270685	Mthfd1l	mRNA	1.78655	1.62425e-18
271844	Pla2g4f	mRNA	-3.54828	9.0362e-11
27207	Rps11	mRNA	-0.61242	4.16757e-07
27221	Chaf1a	mRNA	1.35634	4.25937e-15
27226	Pla2g7	mRNA	-2.68091	2.96994e-07
272396	Tarsl2	mRNA	1.10611	1.00605e-05
272551	Gins2	mRNA	1.29703	3.79163e-08
272636	Esyt3	mRNA	-4.29763	1.24071e-40
27278	Clnk	mRNA	-1.10305	2.44974e-06
27356	Insl6	mRNA	-3.64578	0.000313642
27360	Add3	mRNA	0.603486	0.00685788
27362	Dnajb9	mRNA	-1.10664	1.05909e-09
27374	Prmt5	mRNA	0.953454	4.51636e-11
27398	Mrpl2	mRNA	0.578666	0.00694086
27400	Hsd17b6	mRNA	12.7109	1.02334e-48
27401	Skp2	mRNA	1.23768	7.64764e-07
27405	Abcg3	mRNA	-1.45761	3.03746e-36
27494	Amot	mRNA	1.27247	9.08386e-05
276919	Gemin4	mRNA	0.833578	0.0053449
276950	Slfn8	mRNA	1.10256	4.14937e-07
277010	Marveld1	mRNA	-0.835828	8.62296e-08
277414	Trp53i11	mRNA	1.55075	0.00047731
27756	Lsm2	mRNA	0.824012	4.372e-06
277854	Depdc5	mRNA	0.548978	0.00915641
278279	Tmtc2	mRNA	2.33028	4.89516e-37
278679	Apol7b	mRNA	-4.53675	1.88686e-107
279572	Tlr13	mRNA	-0.791242	5.51801e-06
27966	Rrp9	mRNA	0.763061	0.000240656
27979	Eif3b	mRNA	0.608284	1.38515e-07
28000	Prpf19	mRNA	0.790156	6.96682e-14
28019	Ing4	mRNA	-0.643089	0.00471189
28030	Gfm1	mRNA	0.623295	5.94322e-05
28036	Larp7	mRNA	0.589806	0.00559083
28040	D6Wsu163e	mRNA	0.69279	0.00441232
28080	Atp5o	mRNA	0.560907	7.52753e-05
28109	D10Wsu102e	mRNA	0.523222	0.00278582
28113	Tinf2	mRNA	-0.517847	0.00167647
28114	Nsun2	mRNA	0.631113	4.99755e-08
28126	Nop16	mRNA	0.772741	4.48091e-06
28240	Trpm2	mRNA	-1.31011	3.75344e-24
29809	Rabgap1l	mRNA	-0.73943	2.07872e-07
29819	Stau2	mRNA	-1.10395	2.45792e-10
29858	Pmm1	mRNA	1.02103	0.00268689
29870	Gtse1	mRNA	1.08272	0.000765862
29875	Iqgap1	mRNA	0.559101	2.48525e-05
29876	Clic4	mRNA	-0.773097	1.27905e-12
30046	Zfp292	mRNA	-0.58064	0.00170236
30058	Timm8a1	mRNA	0.921702	0.00147933
30794	Pdlim4	mRNA	-2.04041	0.00154038
30843	Fbxl12	mRNA	-0.76958	0.000194784
30945	Rnf19a	mRNA	-0.833091	0.000426312
30954	Siva1	mRNA	0.981318	6.42306e-05
30963	Hacd1	mRNA	2.16037	0.00175827
319162	H2aw	mRNA	-1.38196	8.02815e-05
319171	H2ac24	mRNA	0.840993	5.72099e-08
319195	Rpl17	mRNA	-0.545989	0.00037563
319197	Gpr4	mRNA	-0.765529	6.22867e-11
319200	Gpr82	mRNA	-2.55181	4.32671e-22
319262	Fchsd1	mRNA	-0.671059	0.00893181
319293	Gpr141b	mRNA	-0.702021	3.31363e-06
319317	Snhg11	mRNA	-1.83612	1.78132e-05
319352	Pianp	mRNA	-0.844801	1.58008e-07
319387	Adgrl3	mRNA	-3.01487	4.27953e-29
319446	Dpep2	mRNA	-1.37125	6.64296e-09
319468	Ppm1h	mRNA	-0.504647	0.000384303
319535	Zfp182	mRNA	-0.925684	3.4772e-05
319554	Idi1	mRNA	0.974077	0.00299664
319565	Syne2	mRNA	1.29843	8.3475e-06
319604	Fam168a	mRNA	-0.708327	9.15808e-08
319670	Eml5	mRNA	-1.04994	4.55965e-09
319740	Zfyve27	mRNA	-0.581933	0.00128438
319757	Smo	mRNA	1.42376	0.00862055
319817	Rc3h2	mRNA	-0.712758	3.84545e-06
319832	Tmem229a	mRNA	10.363	7.29149e-11
319880	Tmcc3	mRNA	-3.2347	9.03305e-25
319885	Zcchc7	mRNA	-0.607634	0.000186926
319909	Ism1	mRNA	6.77252	0.00137783
319934	Sbf2	mRNA	-0.793119	0.00128794
320139	Ptpn7	mRNA	0.676209	2.81605e-05
320148	B430306N03Rik	mRNA	1.72748	1.41448e-09
320181	Fndc7	mRNA	-0.883856	2.80237e-11
320184	Lrrc58	mRNA	-0.785328	0.00380386
320225	Catsperg1	mRNA	-3.2875	2.7587e-08
320292	Rasgef1b	mRNA	-2.62797	0.00230459
320365	Fry	mRNA	2.19842	4.17459e-09
320487	Heatr5a	mRNA	0.98889	8.02163e-11
320609	Strip2	mRNA	-1.71098	1.51758e-17
320685	Dctd	mRNA	1.75694	6.51746e-07
320790	Chd7	mRNA	-1.26377	1.04861e-08
320844	Amigo3	mRNA	-0.914348	0.00475189
320951	Pisd	mRNA	-0.860124	0.000253915
320982	Arl4c	mRNA	-1.05994	6.32164e-08
321000	Lrif1	mRNA	-0.697496	0.000177933
326618	Tpm4	mRNA	0.619215	6.51363e-06
327762	Dna2	mRNA	0.783063	1.41163e-09
327957	Scimp	mRNA	-1.12451	2.30414e-13
327959	Xaf1	mRNA	0.915415	0.00252854
328162	Trmt61a	mRNA	0.93957	0.000142246
328329	Mast4	mRNA	-1.01017	2.91085e-06
328561	Apol10b	mRNA	-3.7241	6.55039e-21
328580	Tubgcp6	mRNA	0.67516	0.00027651
328660	Bex6	mRNA	2.55836	2.18076e-05
328833	Treml2	mRNA	1.67022	5.65679e-09
329015	Atg2a	mRNA	-0.565191	0.000659293
329260	Dennd1b	mRNA	-0.597087	0.00136843
329506	Ctdspl2	mRNA	0.585805	0.00977359
329540	Nol4l	mRNA	-0.647183	0.00750835
329659	E130311K13Rik	mRNA	-1.59245	0.00031879
329679	Fnip2	mRNA	-1.55691	1.1107e-53
329727	Dennd2c	mRNA	0.955272	0.00385873
329795	Tmem67	mRNA	-1.01796	0.000342571
329910	Acot11	mRNA	0.750872	0.00506607
330189	Tmem120b	mRNA	-1.51304	6.69389e-06
330401	Tmcc1	mRNA	-0.936021	4.66108e-08
330662	Dock1	mRNA	1.37385	0.00264398
330814	Adgrl1	mRNA	1.41504	6.66982e-08
331004	Slc9a9	mRNA	-1.01886	1.67699e-17
332175	Zdhhc23	mRNA	-0.713069	3.50807e-05
338365	Slc41a2	mRNA	-1.47406	1.09946e-07
353170	Txlng	mRNA	-0.60202	0.00261248
353172	Gars	mRNA	0.604705	2.36853e-06
353258	Ltv1	mRNA	0.767272	8.60379e-05
373864	Col27a1	mRNA	-2.32004	7.7849e-31
380711	Rap1gap2	mRNA	1.44895	3.7632e-09
380732	Milr1	mRNA	0.825717	0.00180093
380912	Zfp395	mRNA	0.866607	4.03787e-06
380959	Alg10b	mRNA	0.73808	1.18771e-05
381091	H2-Eb2	mRNA	-3.05891	4.48046e-30
381101	Dnph1	mRNA	1.43223	0.00359048
381269	Mreg	mRNA	-3.74968	7.14226e-58
381280	Hjurp	mRNA	0.548957	4.89887e-05
381290	Atp2b4	mRNA	1.73323	0.00811629
381306	BC055324	mRNA	0.583719	0.00540199
381318	Nsl1	mRNA	0.70727	0.00170783
381334	Gal3st2	mRNA	-2.3324	0.00151959
381626	Rbm33	mRNA	1.2273	1.26995e-21
381809	Clec4b2	mRNA	-1.20459	9.669e-07
381810	Lpar5	mRNA	0.761053	0.000256316
381812	Cracr2a	mRNA	-0.844744	0.000866415
381924	Itgad	mRNA	1.6538	5.29642e-06
382038	Urb2	mRNA	0.698801	0.00194735
382090	Cep162	mRNA	0.544568	0.00778705
382118	Zkscan7	mRNA	-0.937175	0.00472487
382620	Tmed8	mRNA	0.761827	5.81218e-05
382867	Zfp488	mRNA	-1.1558	1.5847e-16
383295	Ypel5	mRNA	-1.34419	6.49119e-14
383619	Aim2	mRNA	-0.800989	3.02567e-11
384009	Glipr2	mRNA	-2.34006	8.77637e-14
384059	Tlr12	mRNA	-0.549942	0.000148766
384061	Fndc5	mRNA	-4.04631	1.51342e-76
385658	Nxpe3	mRNA	0.893269	2.15948e-05
387314	Tmtc1	mRNA	-2.89021	1.64832e-05
387565	Cd300c	mRNA	-1.56557	5.42164e-09
399510	Map4k5	mRNA	-0.513951	0.00414856
399548	Scn4b	mRNA	-2.63137	6.35966e-06
404710	Iqgap3	mRNA	0.963054	0.00770649
408059	BC049352	mRNA	-2.2683	7.79148e-08
414758	Zfp950	mRNA	-0.65792	0.000764159
432442	Akap7	mRNA	-0.736913	0.00821944
432486	Gnptab	mRNA	0.62852	4.34168e-05
433375	Creg1	mRNA	-1.0766	4.25469e-20
433586	Maml3	mRNA	1.85499	2.80093e-05
433702	Ncbp1	mRNA	0.620716	2.24678e-05
433791	Zfp992	mRNA	-0.705214	0.00577366
434204	Whamm	mRNA	-0.80562	0.000221965
434215	Lrrc32	mRNA	-4.42926	0.000128751
434223	Gm1966	mRNA	1.18029	5.05549e-10
434341	Nlrc5	mRNA	-1.48075	1.11096e-12
434484	Sp140	mRNA	-0.724626	9.00562e-08
435653	Fcrlb	mRNA	-0.964394	6.41779e-05
445007	Nup85	mRNA	0.500033	0.00159854
494448	Cbx6	mRNA	1.35713	5.99867e-12
494504	Apcdd1	mRNA	11.2801	5.13636e-51
503550	Klri1	mRNA	-2.57424	1.77063e-44
504193	Npcd	mRNA	3.41357	0.000805995
50492	Thop1	mRNA	1.20143	2.56976e-08
50496	E2f6	mRNA	0.871256	0.000108107
50708	H1f2	mRNA	-1.89481	3.16736e-14
50723	Icosl	mRNA	-0.791776	0.000122884
50762	Fbxo6	mRNA	-0.677879	0.00322305
50770	Atp11a	mRNA	-0.865709	1.99629e-05
50778	Rgs1	mRNA	-3.31943	1.80618e-07
50780	Rgs3	mRNA	-0.83296	1.06336e-07
50781	Dkk3	mRNA	-4.99626	8.84659e-139
50799	Slc25a13	mRNA	0.640671	0.00312956
50817	Capn15	mRNA	-0.559932	0.00162091
50878	Stag3	mRNA	1.53798	0.000446713
50927	Nasp	mRNA	1.07892	7.58579e-07
51786	Cpsf2	mRNA	0.509407	0.000642006
51789	Tnk2	mRNA	0.810358	7.01721e-05
51791	Rgs14	mRNA	0.825393	2.08101e-08
51797	Ctps	mRNA	0.89946	1.92158e-05
51810	Hnrnpu	mRNA	0.594292	4.89534e-09
51869	Rif1	mRNA	1.00212	6.74823e-09
51886	Fubp1	mRNA	0.642017	4.78265e-07
52009	Jpt2	mRNA	0.616471	2.2188e-06
52033	Pbk	mRNA	1.06457	0.000567983
52040	Ppp1r10	mRNA	-0.574107	3.47689e-05
52118	Pvr	mRNA	-1.48952	8.60523e-12
52150	Kcnk6	mRNA	-0.997786	2.9476e-07
52231	Ankzf1	mRNA	-0.603152	0.00415183
52276	Cdca8	mRNA	0.837944	0.00188882
52398	Septin11	mRNA	1.01759	3.48183e-10
52463	Tet1	mRNA	2.14273	2.26115e-06
52504	Cenpo	mRNA	0.819483	0.0022768
52513	Ddx56	mRNA	0.595422	0.00048399
52530	Nhp2	mRNA	0.533066	0.00631438
52538	Acaa2	mRNA	0.636882	0.00893181
52609	Cbx7	mRNA	-1.1312	2.36018e-05
52653	Nudcd2	mRNA	0.581688	0.00840958
52679	E2f7	mRNA	1.25459	4.27591e-07
52685	Cd300lg	mRNA	2.19869	1.50966e-05
52700	Txndc17	mRNA	-0.844431	3.85869e-05
52840	Dbndd2	mRNA	-1.26761	7.14458e-05
52855	Lair1	mRNA	0.910252	0.00840182
52874	Pum3	mRNA	0.506785	0.000174071
53312	Nub1	mRNA	-0.588607	6.06652e-06
53313	Atp2a3	mRNA	0.720635	1.46049e-07
53319	Nxf1	mRNA	-1.16183	2.61405e-11
53333	Tomm40	mRNA	0.880501	1.79145e-07
53381	Prdx4	mRNA	1.0112	0.000351931
53414	Bysl	mRNA	1.05501	4.49035e-09
53416	Stk39	mRNA	-1.99505	2.88164e-15
53419	Corin	mRNA	-2.56036	0.00551501
53608	Map3k6	mRNA	1.51671	3.91659e-06
53612	Vti1b	mRNA	-0.544032	0.00212417
53618	Fut8	mRNA	-0.51507	0.00199054
53626	Insm1	mRNA	-3.88869	0.000405133
53627	Porcn	mRNA	-2.60936	0.00220672
53859	Map3k14	mRNA	-0.855932	5.93384e-11
53861	Zranb2	mRNA	0.529236	0.00183694
53881	Slc5a3	mRNA	0.96325	0.00883345
53893	Nudt5	mRNA	0.52756	0.00696709
53945	Slc40a1	mRNA	-1.43442	0.00104321
53970	Rfx5	mRNA	-0.717101	1.70177e-07
54004	Diaph2	mRNA	0.589785	0.00416449
54123	Irf7	mRNA	0.523835	0.00154325
54124	Cks1b	mRNA	0.553695	0.00512387
54127	Rps28	mRNA	-0.600146	4.18226e-05
54132	Pdlim1	mRNA	1.89995	2.4137e-05
54141	Spag5	mRNA	0.882899	0.00167647
54167	Icos	mRNA	-2.66342	1.35729e-15
54199	Ccrl2	mRNA	-3.18827	2.08804e-05
54215	Cd160	mRNA	-2.52294	0.00584223
54343	Atf7ip	mRNA	-0.514128	0.000194784
54357	Epb41l4b	mRNA	9.04732	4.27006e-60
54364	Rpp30	mRNA	0.799151	0.00562739
54381	Cpq	mRNA	-0.566022	0.00393369
54392	Ncapg	mRNA	1.18395	2.80644e-06
54393	Gabbr1	mRNA	-1.56478	2.44175e-24
54397	Ppt2	mRNA	-1.67987	5.44132e-38
54426	Hgfac	mRNA	-1.5258	8.14729e-05
54483	Mefv	mRNA	-2.04557	1.1462e-31
54486	Hpgds	mRNA	-1.94216	6.33327e-06
544963	Iqgap2	mRNA	0.888332	1.01997e-07
545156	Kalrn	mRNA	-0.706636	5.42242e-05
545622	Ptpn3	mRNA	0.991228	3.64157e-05
54563	Nup210	mRNA	0.745483	5.16224e-12
54609	Ubqln2	mRNA	0.503136	0.00201546
54610	Tbc1d8	mRNA	-1.24348	1.57491e-23
546134	Gramd2	mRNA	-1.33459	2.71081e-11
54644	Otud5	mRNA	-0.617116	2.27196e-05
54648	Ccdc120	mRNA	-1.80892	3.20916e-06
54712	Plxnc1	mRNA	-0.503898	0.00492281
54725	Cadm1	mRNA	-1.94519	2.40496e-61
553127	Rtl8b	mRNA	1.21808	1.33148e-26
55949	Eef1b2	mRNA	-0.774158	1.58403e-11
55982	Paxip1	mRNA	0.74919	6.35073e-07
55989	Nop58	mRNA	0.807155	1.64941e-06
55992	Trim3	mRNA	-0.678914	0.000224107
56031	Ppie	mRNA	0.640224	0.00308028
56036	Ccnl2	mRNA	-0.551514	0.000941216
56040	Rplp1	mRNA	-0.702179	3.01799e-10
56044	Rala	mRNA	-0.574814	5.20319e-07
56055	Gtpbp2	mRNA	-0.812919	3.3669e-06
56070	Tcerg1	mRNA	0.555177	0.00093012
56086	Set	mRNA	0.893134	1.25882e-17
56095	Ftsj3	mRNA	0.815187	2.82141e-07
56150	Mad2l1	mRNA	0.899203	0.000306741
56174	Nagk	mRNA	-0.982476	1.03943e-05
56190	Rbm38	mRNA	1.05041	1.13691e-12
56195	Ptbp2	mRNA	-1.14114	4.02589e-11
56200	Ddx21	mRNA	0.501808	0.003106
56207	Uchl5	mRNA	0.65252	0.00530132
56219	Extl1	mRNA	-3.43996	6.41763e-07
56220	Zfp386	mRNA	-0.751228	0.000642006
56224	Tspan5	mRNA	1.44394	0.00938686
56280	Mrpl37	mRNA	0.550434	0.00100836
56282	Mrpl12	mRNA	0.613533	0.000159157
56284	Mrpl19	mRNA	0.655973	0.00110994
56292	Naa10	mRNA	0.771425	6.49611e-06
56336	B4galt5	mRNA	0.588753	0.000430037
56382	Rab9	mRNA	-0.758193	0.000730276
56386	B4galt6	mRNA	-1.02854	0.000391416
56389	Stx5a	mRNA	-0.703244	8.13967e-06
56390	Znrd2	mRNA	0.831562	0.00192471
56403	Syncrip	mRNA	0.521999	0.000886928
56412	Noa1	mRNA	0.833743	3.68259e-07
56419	Diaph3	mRNA	1.05792	3.43253e-06
56431	Dstn	mRNA	-0.682765	1.47766e-06
56434	Tspan3	mRNA	-2.01521	0.000120577
56437	Rrad	mRNA	-1.32153	1.8837e-07
56449	Ybx3	mRNA	1.56093	6.9761e-35
56452	Orc6	mRNA	0.908997	1.28021e-05
56454	Aldh18a1	mRNA	0.69244	4.33682e-06
56456	Actl6a	mRNA	0.539335	0.000554705
56458	Foxo1	mRNA	-0.679733	3.03375e-05
56459	Sae1	mRNA	0.822198	3.81089e-09
56462	Mtch1	mRNA	0.68588	3.61995e-09
56469	Pias1	mRNA	-0.57305	6.75483e-05
56473	Fads2	mRNA	1.68903	5.884e-09
56486	Gabarap	mRNA	-0.562365	1.07374e-05
56505	Ruvbl1	mRNA	0.78882	3.88751e-08
56517	Slc22a21	mRNA	-1.13602	1.58649e-09
56541	Habp4	mRNA	-1.12317	7.99091e-13
56612	Pfdn5	mRNA	-0.823222	2.12107e-08
56696	Gpr132	mRNA	-1.27505	1.26948e-34
56706	Ccnl1	mRNA	-1.10684	1.12844e-09
56708	Clcf1	mRNA	-1.94636	1.05343e-23
56722	Litaf	mRNA	-0.539375	0.000120578
56736	Rnf14	mRNA	-0.920929	1.52437e-09
56739	Rec8	mRNA	-3.59865	4.79569e-12
56743	Lat2	mRNA	0.522135	0.00621348
56749	Dhodh	mRNA	0.82016	0.00454404
56752	Aldh9a1	mRNA	0.789604	4.24745e-11
56844	Tssc4	mRNA	-1.30876	1.5758e-11
57258	Xpo4	mRNA	0.58914	0.00273168
57294	Rps27	mRNA	-0.844533	3.98345e-06
57315	Wdr46	mRNA	0.964757	3.478e-09
57317	Srsf4	mRNA	0.5101	0.000134426
57319	Smpdl3a	mRNA	-0.723473	3.0808e-05
57377	Mogs	mRNA	0.640028	9.52286e-07
57436	Gabarapl1	mRNA	-1.24636	1.33748e-05
57438	Marchf7	mRNA	-0.586599	0.00337576
57441	Gmnn	mRNA	0.919492	0.000133398
574428	Zmynd15	mRNA	-3.32368	1.47458e-05
57740	Stk32c	mRNA	-1.46288	0.00170091
57741	Noc2l	mRNA	0.669055	6.14886e-10
57753	Noc3l	mRNA	0.557705	0.00448312
57764	Ntn4	mRNA	-3.87881	6.47322e-08
57773	Wdr4	mRNA	0.572521	0.00788494
57783	Tnip1	mRNA	-0.584239	0.000291942
57810	Cdon	mRNA	-0.973266	1.5758e-11
57813	Tk2	mRNA	-0.746622	0.000159857
57905	Isy1	mRNA	0.553392	0.007826
57908	Zfp318	mRNA	-0.55221	0.00054222
57913	Pidd1	mRNA	1.07713	5.27796e-07
57916	Tnfrsf13b	mRNA	1.85136	6.47705e-08
58184	Cnot9	mRNA	0.753293	3.79968e-07
58186	Rad18	mRNA	1.44544	9.98733e-05
58200	Ppp1r1a	mRNA	-1.8258	0.000247277
58207	Slc43a3	mRNA	1.4551	5.23188e-10
58223	Mmp19	mRNA	-1.36799	0.00084245
58229	Efcc1	mRNA	-3.32264	3.08983e-17
58233	Dnaja4	mRNA	-2.64376	0.000145406
58235	Nectin1	mRNA	-1.00145	1.05649e-17
58250	Chst11	mRNA	-1.44361	1.00857e-13
58801	Pmaip1	mRNA	-2.55943	6.41763e-07
58996	Arhgap23	mRNA	2.16314	6.1259e-05
59008	Anapc5	mRNA	0.777908	9.76737e-12
59014	Rrs1	mRNA	1.12675	2.29715e-11
59015	Nup160	mRNA	0.631796	3.23875e-05
59027	Nampt	mRNA	-0.766994	1.80928e-12
59033	Slc4a8	mRNA	-2.40474	0.00352006
59035	Carm1	mRNA	0.797394	6.63031e-08
59043	Wsb2	mRNA	-0.62284	7.28551e-05
59056	Evc	mRNA	-1.985	0.00472121
60315	Myg1	mRNA	0.791713	0.000191778
60322	Chst7	mRNA	-3.26092	0.00109763
60425	Doc2g	mRNA	-0.836896	0.0078539
60455	Pgap6	mRNA	-0.766981	4.09908e-07
60504	Il21r	mRNA	-3.24473	9.08811e-25
60530	Fignl1	mRNA	1.09726	1.20355e-10
60533	Cd274	mRNA	-2.72333	3.69785e-44
60595	Actn4	mRNA	0.751154	2.63363e-12
60599	Trp53inp1	mRNA	-2.37478	1.2403e-45
60611	Foxj2	mRNA	-0.522685	0.00107295
619288	Fam71a	mRNA	-1.01632	0.00196514
619310	Zfp872	mRNA	-2.99768	0.000142544
622665	Ccdc17	mRNA	-1.28766	0.00759981
622976	Gm6377	mRNA	-2.16994	0.000965472
623121	Ifi213	mRNA	1.27727	0.000635119
623230	Tmem200b	mRNA	-3.49205	0.00438056
623474	Rad54b	mRNA	1.51298	1.60191e-08
625360	BC147527	mRNA	1.03933	7.04056e-05
626391	Zfp951	mRNA	-1.2553	0.00019755
626848	Zfp971	mRNA	0.840821	0.00108815
629303	Heatr9	mRNA	-5.34339	2.68366e-13
630836	2010315B03Rik	mRNA	-1.00512	0.00477232
631624	Gm7072	mRNA	-0.527835	0.00585947
634731	Susd1	mRNA	0.841523	0.00189123
637079	Iqcn	mRNA	-1.88514	0.00063086
637515	Nlrp1b	mRNA	-1.52304	6.85204e-29
63959	Slc29a1	mRNA	1.0249	6.63774e-11
64144	Mllt1	mRNA	0.516171	0.000849454
64209	Herpud1	mRNA	-0.541149	4.67809e-06
64214	Rgs18	mRNA	1.02849	2.01385e-05
64291	Osbpl1a	mRNA	1.17856	0.0056458
64294	Itm2c	mRNA	-0.708178	9.69594e-10
64339	Fndc4	mRNA	-2.58426	6.24187e-09
64380	Ms4a4c	mRNA	1.59164	8.78528e-06
64540	Tspan4	mRNA	1.01059	0.00109306
64704	Htra2	mRNA	-0.609196	0.00643951
64898	Lpin2	mRNA	-0.607215	2.12636e-05
65086	Lpar3	mRNA	-2.75771	1.4735e-07
65098	Zfand6	mRNA	-0.749121	3.66057e-08
65105	Arl6ip4	mRNA	0.525564	0.00745435
65246	Xpo7	mRNA	0.530579	8.50616e-05
65256	Asb2	mRNA	-1.10762	4.38376e-12
654309	Nrp	mRNA	-1.28413	0.00365502
65963	Tmem176b	mRNA	-1.70137	1.38764e-10
65970	Lima1	mRNA	-0.947495	2.58283e-09
66049	Rogdi	mRNA	-1.55298	3.64851e-15
66058	Tmem176a	mRNA	-2.03911	0.00231728
66059	Krtcap2	mRNA	0.657528	0.000251543
66060	Cystm1	mRNA	-1.58111	3.89476e-12
66075	Chchd3	mRNA	-0.501873	2.96248e-05
66090	Ypel3	mRNA	-0.832996	0.000413887
66102	Cxcl16	mRNA	-2.05557	4.69125e-24
66108	Ndufa9	mRNA	0.512327	0.0036609
66109	Tspan13	mRNA	-1.03155	2.25176e-21
66125	Sf3b5	mRNA	0.554405	0.00142618
66131	Tipin	mRNA	1.02452	1.16426e-06
66151	Prr13	mRNA	-1.27517	1.3692e-19
66158	Rtl8a	mRNA	0.895766	1.50091e-07
66165	Bccip	mRNA	0.558646	0.00593768
66168	Grina	mRNA	-1.18901	1.6558e-10
66213	Med7	mRNA	-2.31816	1.37548e-64
66245	Hspbp1	mRNA	1.10739	1.098e-10
66270	Retreg1	mRNA	-0.654559	5.66101e-05
66383	Iscu	mRNA	-0.98464	2.34765e-11
66395	Ahnak	mRNA	1.6704	0.00301812
66399	Tsfm	mRNA	0.717514	0.008455
66412	Arrdc4	mRNA	-0.912221	3.2746e-05
66420	Polr2e	mRNA	0.520916	0.00119314
66422	Dctpp1	mRNA	0.954662	8.84945e-11
66455	Cnpy4	mRNA	0.82822	0.00715782
66471	Anp32e	mRNA	0.708938	4.9238e-07
66481	Rps21	mRNA	-0.538309	3.49131e-05
664968	Tmem238	mRNA	0.863315	0.00409853
66500	Slc30a7	mRNA	-0.564251	0.000126093
66510	Rnf181	mRNA	-0.667131	0.00357103
665155	Srp54b	mRNA	0.894479	0.000693548
66525	Timm50	mRNA	0.849444	3.84981e-07
665270	Plb1	mRNA	-2.71052	3.9662e-05
66559	Metap1d	mRNA	0.720432	0.00186223
665596	H2bc23	mRNA	-2.81727	0.00146076
66570	Cenpm	mRNA	1.11108	0.000320242
66585	Snrnp40	mRNA	0.524596	0.000911188
66592	Stoml2	mRNA	0.500094	0.00678108
666048	Trabd2b	mRNA	-1.68927	4.4267e-10
66610	Abi3	mRNA	-1.19834	7.04654e-06
66614	Gpatch4	mRNA	1.0917	2.34992e-07
66622	Ubr7	mRNA	0.658668	8.72313e-05
66632	Dph6	mRNA	0.564602	0.00929431
666348	Apol7e	mRNA	-3.55063	2.92088e-12
66687	Tbc1d15	mRNA	-0.598311	1.06837e-05
666938	Bend4	mRNA	0.922577	0.00308573
667118	Zbed6	mRNA	0.641363	0.00513277
667214	9930111J21Rik1	mRNA	0.523847	0.00044857
667373	Ifit1bl1	mRNA	-4.61049	9.64449e-13
667977	Gm8909	mRNA	-0.906025	0.00244111
66799	Ube2w	mRNA	-0.524936	0.00558176
66812	Ppcdc	mRNA	-0.751296	5.84409e-06
66813	Bcl2l14	mRNA	-2.34333	3.17786e-27
668166	Zxdb	mRNA	-0.536132	0.00211478
66826	Taz	mRNA	-0.576309	0.00675893
66847	Hint3	mRNA	-0.817605	1.01833e-06
66853	Pnpla2	mRNA	-1.22663	7.69467e-21
66854	Trim35	mRNA	-0.729266	7.52096e-11
66870	Serbp1	mRNA	0.675626	2.24239e-07
66871	Cpne8	mRNA	-1.14613	0.00293651
66878	Riok3	mRNA	-0.553574	4.07362e-06
668880	Stard9	mRNA	1.16619	0.000482067
66892	Eif4e3	mRNA	1.03002	5.83197e-07
66902	Mtap	mRNA	0.910121	4.71642e-06
66910	Tmem107	mRNA	1.20568	0.0083065
66929	Asf1b	mRNA	1.01602	1.24144e-08
66934	Dsn1	mRNA	0.921755	0.00532358
66942	Ddx18	mRNA	0.519814	0.000153752
66943	Slc66a2	mRNA	-0.686962	1.87742e-08
66953	Cdca7	mRNA	1.95981	1.53267e-43
66970	Ssbp2	mRNA	0.911859	0.009612
67020	Tmem88	mRNA	-2.59556	0.00168581
67023	Use1	mRNA	-0.808515	1.45186e-06
67043	Syap1	mRNA	-0.500441	0.00292818
67054	Paics	mRNA	0.953835	1.19674e-10
67064	Chmp1b	mRNA	-0.650015	0.000149071
67078	Pgp	mRNA	0.62975	0.000221082
67092	Gatm	mRNA	0.711071	1.73436e-09
67133	Gp2	mRNA	-5.64333	1.16608e-72
67134	Nop56	mRNA	0.688614	9.51522e-07
67139	Mis12	mRNA	0.60287	0.0012333
67141	Fbxo5	mRNA	0.989238	0.000494551
67144	Lrrc40	mRNA	-0.54873	7.7423e-05
67153	Rnaseh2b	mRNA	0.903149	1.15524e-05
67168	Lpar6	mRNA	-1.21246	2.26443e-13
67177	Cdt1	mRNA	1.42468	8.6729e-22
67187	Zmynd19	mRNA	1.07486	2.13007e-10
67223	Rrp15	mRNA	1.22429	8.26247e-07
67226	Tmem19	mRNA	-1.23111	1.30812e-05
67236	Cinp	mRNA	0.825534	0.00214979
67241	Smc6	mRNA	0.723451	8.98363e-05
67245	Peli1	mRNA	-0.649993	7.05749e-07
67246	Resf1	mRNA	-0.775735	1.35126e-08
67248	Rpl39	mRNA	-0.55865	0.000110768
[truncated: 492 more rows]

## Sheet: cDC2
Gene ID	Gene Symbol	Type	log2 (cKO_cDC2 / WT_cDC2)	Qvalue (cKO_cDC2 / WT_cDC2)
100017	Ldlrap1	mRNA	0.7831	0.000178952
100038947	Sirpb1c	mRNA	0.928572	1.77006e-13
100040944	Gm3055	mRNA	-1.18198	0.00274766
100042150	Nrg2	mRNA	-0.765912	0.00530496
100043314	Tigit	mRNA	-0.866463	0.000508893
100043757	Zfp831	mRNA	-1.52523	1.18715e-15
100047671	Gm17783	mRNA	7.66947	3.39963e-11
100088	Rcc1	mRNA	0.692355	7.51926e-07
100169864	Gm44504	mRNA	0.836239	0.00918532
100201	Tmem64	mRNA	-0.590112	5.4087e-06
100504221	Efcab8	mRNA	-1.73769	5.44316e-05
100637	N4bp2l1	mRNA	-0.88744	2.07001e-16
100732	Mapre3	mRNA	-1.10494	0.00339531
100861753	Gm21188	mRNA	2.12039	5.40782e-21
100952	Emilin1	mRNA	1.54305	0.000106024
101055663	LOC101055663	mRNA	-2.27201	0.00101037
101055758	Gm7592	mRNA	-0.993769	0.00071617
101612	Grwd1	mRNA	0.821529	2.76059e-05
101809	Spred3	mRNA	-0.797582	8.29061e-06
102103	Mtus1	mRNA	0.848156	4.90298e-05
102124	Enkd1	mRNA	0.948117	0.00619598
102448	Xylb	mRNA	1.0475	0.00900692
102545	Cmtm7	mRNA	0.558338	0.00010142
102626	Mapkapk3	mRNA	0.54451	0.00135191
102636256	Gm33373	mRNA	-0.753629	0.000898549
102638555	Gm38510	mRNA	-1.47445	0.000613112
102638882	Gm35339	mRNA	-1.02298	0.00341015
102639105	Gm35498	mRNA	-0.953519	1.39078e-09
102640171	Gm38525	mRNA	-0.513459	0.000730549
103140	Gstt3	mRNA	1.76012	5.89882e-23
103425	Ncln	mRNA	0.513802	0.00508339
103468	Nup107	mRNA	0.528971	0.00173768
103733	Tubg1	mRNA	0.614645	0.00202314
103841	Cuedc1	mRNA	-1.2973	0.00374093
103963	Rpn1	mRNA	0.523703	4.2538e-05
104010	Cdh22	mRNA	-1.87386	0.00161891
104156	Etv5	mRNA	1.13351	2.00746e-10
104662	Tsr1	mRNA	0.622637	5.50129e-06
104806	Fancm	mRNA	0.79194	0.00055755
105245011	Gm40525	mRNA	1.21503	7.99101e-07
105245043	Gm2396	mRNA	-0.963025	1.11163e-05
105245453	Gm2399	mRNA	0.597836	0.00971214
105246618	Gm41885	mRNA	2.15099	3.90169e-31
105246961	AB010352	mRNA	-0.665883	0.00429077
105247050	Gm42226	mRNA	1.96403	1.5446e-20
105439	Slain1	mRNA	-0.795167	4.79976e-06
105445	Dock9	mRNA	-0.742918	0.00522953
105675	Ppif	mRNA	0.557756	0.000137081
106389	Eaf2	mRNA	-0.910471	0.00547299
106572	Rab31	mRNA	0.578927	0.000135205
106585	Ankrd12	mRNA	-0.502356	0.00369586
106795	Tcf19	mRNA	0.870386	0.00020982
107094	Rrp12	mRNA	0.810741	2.50799e-05
107239	Carns1	mRNA	-0.742815	0.000212416
107272	Psat1	mRNA	0.978545	2.87216e-07
107373	Fam111a	mRNA	0.585242	0.000380215
107823	Nsd2	mRNA	0.609344	3.04735e-05
107993	Bfsp2	mRNA	-1.16108	0.00601545
108013	Celf4	mRNA	0.927774	2.69411e-06
108037	Shmt2	mRNA	0.689307	5.03852e-05
108089	Rnf144a	mRNA	1.08207	9.8805e-05
108100	Baiap2	mRNA	-0.56039	0.000418588
108116	Slco3a1	mRNA	1.34252	1.20209e-11
108147	Atic	mRNA	1.03557	3.97889e-20
108156	Mthfd1	mRNA	0.769612	8.04622e-09
108168956	LOC108168956	mRNA	4.34107	2.9968e-05
108671	Dnajc9	mRNA	0.54519	0.00182291
108800	Ston2	mRNA	-1.21761	1.17483e-09
108829	Jmjd1c	mRNA	-0.633202	3.12894e-07
108841	Rdh13	mRNA	0.756711	0.00479732
108888	Atad3a	mRNA	0.55186	0.00933382
108911	Rcc2	mRNA	0.580584	0.000364044
108956	Apol7c	mRNA	-1.50461	0.00325631
108961	E2f8	mRNA	0.793845	0.00501606
109332	Cdcp1	mRNA	-1.49674	1.30577e-21
109594	Lmo1	mRNA	1.63801	6.58069e-05
109689	Arrb1	mRNA	0.706267	2.72053e-05
110074	Dut	mRNA	0.898604	1.55619e-06
110109	Nop2	mRNA	0.622909	4.19146e-05
110208	Pgd	mRNA	0.680018	2.95802e-09
110749	Chaf1b	mRNA	1.07496	8.70001e-10
110784	Nr3c2	mRNA	5.91477	1.25108e-12
110891	Slc8a2	mRNA	-1.89284	8.06617e-23
11421	Ace	mRNA	1.90023	0.000598793
114564	Csprs	mRNA	-1.28065	6.48073e-05
114644	Slc13a3	mRNA	1.52762	0.00090627
114663	Impa2	mRNA	0.682664	0.00744764
114874	Ddhd1	mRNA	-0.904979	1.19344e-11
11488	Adam11	mRNA	-0.586627	9.01381e-05
114886	Cygb	mRNA	-1.35055	1.43768e-09
11490	Adam15	mRNA	0.56182	0.00625016
11492	Adam19	mRNA	-1.21458	4.87805e-09
11496	Adam22	mRNA	-1.12102	2.09176e-15
11501	Adam8	mRNA	-0.695926	1.44339e-06
11520	Plin2	mRNA	0.656834	0.00820195
11540	Adora2a	mRNA	-0.935182	0.00635068
11545	Parp1	mRNA	0.578752	2.35851e-05
115485680	Gm51415	mRNA	-0.601712	0.00050907
115485726	LOC115485726	mRNA	-0.967294	1.67572e-06
115487367	Gm51753	mRNA	4.2089	4.6782e-152
115488017	Gm52006	mRNA	-1.39526	0.000870924
115489986	Gm52730	mRNA	-0.625694	0.00802223
11555	Adrb2	mRNA	-0.738894	0.00687328
11565	Adssl1	mRNA	1.46708	3.04125e-20
11603	Agrn	mRNA	0.853379	0.00429077
11615	Gm4737	mRNA	0.837433	0.000116536
11624	Ahrr	mRNA	-1.79701	4.18199e-12
11634	Aire	mRNA	-2.52342	1.09274e-06
11637	Ak2	mRNA	0.525646	6.30511e-06
11639	Ak4	mRNA	-0.734844	0.00163026
11640	Akap1	mRNA	1.56414	3.26712e-06
11641	Akap2	mRNA	-1.97753	0.00201981
11669	Aldh2	mRNA	0.93195	2.55055e-12
11676	Aldoc	mRNA	1.19057	0.0034348
116872	Serpinb7	mRNA	-1.05155	0.00688271
11689	Alox5	mRNA	2.27106	0.000597925
116905	Dph1	mRNA	0.617767	0.000931892
11792	Apex1	mRNA	0.61685	0.000622958
11797	Birc2	mRNA	-0.70546	0.00934812
11816	Apoe	mRNA	-0.774998	8.81027e-05
11856	Arhgap6	mRNA	-1.31356	2.7338e-21
11861	Arl4a	mRNA	-0.794249	0.00222994
11881	Arsb	mRNA	0.732221	2.03871e-05
11898	Ass1	mRNA	0.601136	7.18413e-05
11928	Atp1a1	mRNA	0.570392	2.41385e-07
11933	Atp1b3	mRNA	4.79637	7.9491e-204
11951	Atp5g1	mRNA	0.566073	2.58456e-05
11982	Atp10a	mRNA	1.41449	3.03754e-11
11987	Slc7a1	mRNA	0.893535	8.49318e-08
12006	Axin2	mRNA	-2.01314	0.00176432
12034	Phb2	mRNA	0.595157	2.20938e-06
12043	Bcl2	mRNA	0.878105	0.000114192
12053	Bcl6	mRNA	-0.762987	3.87758e-06
12125	Bcl2l11	mRNA	2.33193	2.95219e-102
12143	Blk	mRNA	-2.1154	2.96311e-22
12144	Blm	mRNA	0.773698	3.94747e-05
12156	Bmp2	mRNA	-3.5722	7.1185e-06
12181	Bop1	mRNA	0.51346	0.00260324
12189	Brca1	mRNA	0.708854	0.00128412
12190	Brca2	mRNA	0.596903	0.0087395
12192	Zfp36l1	mRNA	-1.23313	6.47526e-06
12212	Chic1	mRNA	-1.52651	1.12054e-06
12226	Btg1	mRNA	-1.17263	5.47241e-08
12235	Bub1	mRNA	0.699275	0.00518324
12236	Bub1b	mRNA	0.700572	0.0013622
12257	Tspo	mRNA	0.69129	0.00328847
12261	C1qbp	mRNA	0.742887	9.25261e-09
12266	C3	mRNA	1.08102	1.51072e-06
12290	Cacna1e	mRNA	-1.99978	1.18175e-20
12292	Cacna1s	mRNA	-1.53277	6.77406e-10
12298	Cacnb4	mRNA	-0.848372	0.00862217
12306	Anxa2	mRNA	0.695384	5.2419e-06
12334	Capn2	mRNA	0.543583	1.00801e-05
12388	Ctnnd1	mRNA	0.76608	0.000970425
12421	Rb1cc1	mRNA	-0.520973	0.00446692
12445	Ccnd3	mRNA	0.755756	9.35483e-07
12447	Ccne1	mRNA	1.12887	0.000183325
12448	Ccne2	mRNA	1.12639	3.00938e-06
12457	Noct	mRNA	0.807914	0.000372386
12458	Ccr6	mRNA	-0.569375	6.73422e-06
12482	Ms4a1	mRNA	-1.605	1.81786e-09
12489	Cd33	mRNA	0.788233	0.00213794
12504	Cd4	mRNA	-1.32268	2.39089e-20
12517	Cd72	mRNA	-0.710721	1.34056e-07
12519	Cd80	mRNA	-0.62	0.00175457
12522	Cd83	mRNA	-1.32186	2.274e-05
12524	Cd86	mRNA	-0.810483	4.90553e-06
12530	Cdc25a	mRNA	0.560926	0.000918112
12544	Cdc45	mRNA	0.946115	1.22711e-05
12550	Cdh1	mRNA	1.72644	0.00363459
12557	Cdh17	mRNA	-1.52796	8.02462e-11
12567	Cdk4	mRNA	0.657268	5.97852e-08
12578	Cdkn2a	mRNA	-2.21409	0.0071227
12579	Cdkn2b	mRNA	-2.36938	1.57219e-06
12606	Cebpa	mRNA	0.813773	1.11607e-09
12616	Cenpb	mRNA	0.747594	1.11871e-07
12628	Cfh	mRNA	1.44168	2.45762e-12
12649	Chek1	mRNA	0.989798	2.69482e-05
12663	Chml	mRNA	0.589991	0.00228906
12695	Patj	mRNA	-1.20882	9.77972e-10
12768	Ccr1	mRNA	1.29689	0.00131698
12772	Ccr2	mRNA	1.54148	8.16821e-08
12775	Ccr7	mRNA	-1.90903	0.000109046
12793	Cnih1	mRNA	0.506707	0.000485128
12795	Plk3	mRNA	-1.3963	4.49724e-06
12815	Col11a2	mRNA	-1.03268	0.00204168
12862	Cox6a2	mRNA	3.81423	9.40984e-30
12876	Cpe	mRNA	-1.63797	0.000113959
12894	Cpt1a	mRNA	0.504859	0.00627284
12902	Cr2	mRNA	-2.35679	1.97857e-19
12925	Crip1	mRNA	1.05489	0.00225014
12978	Csf1r	mRNA	1.0156	1.349e-10
12991	Csn2	mRNA	7.72866	2.28886e-42
13011	Cst7	mRNA	0.989025	9.83519e-05
13017	Ctbp2	mRNA	0.733996	8.18531e-05
13051	Cx3cr1	mRNA	1.70733	1.21048e-20
13113	Cyp3a13	mRNA	-0.88942	0.00047258
13167	Dbi	mRNA	0.576783	0.00332841
13178	Dck	mRNA	0.694119	2.71788e-07
13202	Ddt	mRNA	1.39314	9.53454e-19
13207	Ddx5	mRNA	-0.574387	8.14811e-06
13361	Dhfr	mRNA	1.2431	1.30587e-09
13433	Dnmt1	mRNA	1.00472	2.78818e-07
13478	Dpagt1	mRNA	0.504803	0.00790141
13508	Dscam	mRNA	-0.652311	0.000144887
13549	Dyrk1b	mRNA	-0.712394	8.23338e-05
13555	E2f1	mRNA	1.03883	2.57464e-11
13619	Phc1	mRNA	-1.50199	2.43307e-22
13631	Eef2k	mRNA	-0.645547	0.000341004
13637	Efna2	mRNA	-1.31137	0.00689343
13640	Efna5	mRNA	-5.10452	0.00464145
13642	Efnb2	mRNA	-1.45948	2.45687e-05
13653	Egr1	mRNA	-2.53476	0.00102128
13654	Egr2	mRNA	-2.85452	0.00276612
13655	Egr3	mRNA	-4.06569	0.0038989
13799	En2	mRNA	3.01191	2.29469e-08
13805	Eng	mRNA	1.11152	9.33927e-06
13806	Eno1	mRNA	0.674566	8.96604e-10
13807	Eno2	mRNA	-1.4001	0.000223827
13982	Esr1	mRNA	1.82668	9.66892e-17
14012	Mpzl2	mRNA	-1.12617	0.00509735
140559	Igsf8	mRNA	1.03498	4.45928e-12
14057	Sfxn1	mRNA	0.737539	7.68342e-07
14073	Faah	mRNA	-1.3101	7.51455e-05
14083	Ptk2	mRNA	-0.572259	0.000351475
140858	Wdr5	mRNA	0.522559	0.000164474
14086	Fscn1	mRNA	-0.95007	7.85686e-05
14087	Fanca	mRNA	0.878049	0.00742761
14129	Fcgr1	mRNA	1.42419	1.47801e-05
14130	Fcgr2b	mRNA	2.93676	1.06761e-34
14131	Fcgr3	mRNA	0.824647	0.000154968
14156	Fen1	mRNA	0.875557	2.14805e-07
14190	Fgl2	mRNA	-0.653958	0.00176104
14211	Smc2	mRNA	0.54758	0.00822481
14225	Fkbp1a	mRNA	0.531192	0.00101805
14260	Fmn1	mRNA	-0.942475	0.00437681
14263	Fmo5	mRNA	-0.730242	3.72806e-05
14287	Fpgs	mRNA	0.605635	0.00613042
14347	Fut7	mRNA	1.20526	6.25732e-10
14357	Dtx1	mRNA	-1.17726	7.01806e-09
14375	Xrcc6	mRNA	0.570893	0.000584696
14381	G6pdx	mRNA	0.534698	4.39267e-06
14411	Slc6a12	mRNA	-0.925201	0.00015586
14433	Gapdh	mRNA	0.581943	6.40547e-07
14450	Gart	mRNA	0.662126	2.72664e-06
14561	Gdf11	mRNA	-1.63851	0.00891672
14579	Gem	mRNA	-2.85779	2.96305e-05
14581	Gfi1	mRNA	1.25622	0.0066833
14586	Gfra2	mRNA	-0.754162	0.000112853
14630	Gclm	mRNA	0.536276	0.00877642
14635	Galk1	mRNA	1.03244	0.000182824
14728	Lilrb4a	mRNA	1.10943	6.39324e-17
14733	Gpc1	mRNA	-1.30491	9.86766e-12
14758	Gpm6b	mRNA	-1.33917	1.23832e-11
14772	Grk4	mRNA	-0.516898	0.0025275
14782	Gsr	mRNA	0.805555	1.29053e-06
14809	Grik5	mRNA	-1.0518	0.00138117
14813	Grin2c	mRNA	-1.90922	4.28692e-05
14854	Gss	mRNA	0.658561	0.00900692
14870	Gstp1	mRNA	0.644581	4.29746e-07
14871	Gstt1	mRNA	4.10164	5.30875e-23
14872	Gstt2	mRNA	2.02682	3.1683e-10
14873	Gsto1	mRNA	0.538688	5.9426e-05
14990	H2-M2	mRNA	-1.45936	8.33418e-08
15002	H2-Ob	mRNA	-0.785341	9.94924e-13
15107	Hadh	mRNA	0.778622	0.000622025
15168	Hcn3	mRNA	-1.58437	2.06515e-06
15186	Hdc	mRNA	-1.18478	2.274e-05
15201	Hells	mRNA	1.13151	2.7219e-07
15354	Hmgb3	mRNA	0.797263	0.00941005
15361	Hmga1	mRNA	0.552169	2.09533e-05
15400	Hoxa3	mRNA	-1.33371	0.00591014
15402	Hoxa5	mRNA	-1.66955	8.79937e-08
15423	Hoxc4	mRNA	-3.36228	1.21395e-30
15425	Hoxc6	mRNA	-3.1957	7.49078e-05
15442	Hpse	mRNA	1.09188	8.1493e-15
15446	Hpgd	mRNA	0.515289	0.00704541
15469	Prmt1	mRNA	0.566321	0.000134598
15507	Hspb1	mRNA	2.98191	1.04098e-09
15572	Elavl4	mRNA	-3.91988	0.0048058
15937	Ier3	mRNA	-1.72949	1.15162e-06
15939	Ier5	mRNA	-0.794542	5.39703e-09
15945	Cxcl10	mRNA	0.847486	5.77867e-05
15951	Ifi204	mRNA	1.29048	2.02672e-08
15983	Ifrd2	mRNA	0.833465	1.92323e-05
16069	Jchain	mRNA	-1.94551	3.72857e-06
16178	Il1r2	mRNA	-1.36934	1.96403e-06
16180	Il1rap	mRNA	1.1754	8.84658e-05
16181	Il1rn	mRNA	1.82567	3.53976e-20
16197	Il7r	mRNA	-1.09744	0.000320139
16199	Il9r	mRNA	-1.69429	1.87922e-07
16206	Lrig1	mRNA	-1.50566	0.000730549
16210	Impact	mRNA	-0.63981	1.01999e-05
16211	Kpnb1	mRNA	0.520697	9.33927e-06
16364	Irf4	mRNA	-1.08777	2.63562e-06
16401	Itga4	mRNA	-0.602075	0.000296675
16402	Itga5	mRNA	1.10814	1.09353e-06
16409	Itgam	mRNA	1.09006	1.70671e-15
16416	Itgb3	mRNA	0.967543	1.92822e-07
16449	Jag1	mRNA	-1.75579	3.24139e-19
16452	Jak2	mRNA	-0.546066	3.24554e-08
16456	F11r	mRNA	0.798433	0.000113588
16498	Kcnab2	mRNA	0.789305	1.36368e-06
16517	Kcnj16	mRNA	-1.52521	2.10124e-18
16529	Kcnk5	mRNA	-1.82373	7.12574e-11
16534	Kcnn4	mRNA	1.41255	5.94165e-11
16582	Kifc3	mRNA	0.866764	0.00425751
16590	Kit	mRNA	-0.837422	2.21808e-08
16594	Klc2	mRNA	-0.548528	0.000386076
16633	Klra2	mRNA	1.35504	7.18413e-05
16634	Klra3	mRNA	-1.60328	0.00188746
16763	Lad1	mRNA	-1.77697	6.17746e-09
16765	Stmn1	mRNA	0.700086	0.000526358
16768	Lag3	mRNA	-0.911417	2.90317e-05
16773	Lama2	mRNA	-1.09192	0.00570567
16783	Lamp1	mRNA	0.629995	0.000526358
16790	Anpep	mRNA	-0.599247	0.00113702
16828	Ldha	mRNA	0.538626	0.000240801
16832	Ldhb	mRNA	-1.12179	0.0076203
16852	Lgals1	mRNA	1.1536	7.44461e-06
16854	Lgals3	mRNA	0.811378	4.20641e-08
16859	Lgals9	mRNA	0.516683	0.000216093
16881	Lig1	mRNA	1.15723	4.64966e-12
16907	Lmnb2	mRNA	0.738329	0.000278234
16971	Lrp1	mRNA	1.01083	4.26537e-05
16995	Ltb4r1	mRNA	1.5233	2.58249e-08
16997	Ltbp2	mRNA	-0.853151	0.00788652
17025	Alad	mRNA	0.762302	0.000107917
170439	Elovl6	mRNA	0.744828	0.00742761
170459	Stard4	mRNA	0.524498	0.00237829
170625	Snx18	mRNA	0.619401	0.000211295
17064	Cd93	mRNA	1.28407	2.96888e-05
170677	Cdhr1	mRNA	-1.75648	0.000994957
170736	Parvb	mRNA	1.58339	8.39162e-10
170741	Pilrb1	mRNA	0.944132	3.83152e-06
170743	Tlr7	mRNA	-0.867819	2.73033e-12
170744	Tlr8	mRNA	0.901084	2.48571e-05
17075	Epcam	mRNA	-1.22355	2.96872e-08
17076	Ly75	mRNA	-0.882883	0.00100739
170770	Bbc3	mRNA	-0.625375	0.0010916
170776	Cd209c	mRNA	0.711717	0.00390927
17085	Ly9	mRNA	-0.606395	5.00609e-06
17095	Lyl1	mRNA	0.719221	0.000157054
17105	Lyz2	mRNA	1.43199	8.06059e-13
17110	Lyz1	mRNA	1.05947	1.16959e-09
17118	Marcks	mRNA	-0.833987	6.22365e-10
17119	Mxd1	mRNA	-1.42452	5.88821e-14
17122	Mxd4	mRNA	-0.537258	0.0029866
17127	Smad3	mRNA	0.761575	0.00873602
171285	Havcr2	mRNA	-0.653887	0.000113564
17155	Man1a	mRNA	-0.601479	5.84492e-06
17215	Mcm3	mRNA	1.10723	7.26046e-18
17216	Mcm2	mRNA	1.23414	3.01953e-19
17217	Mcm4	mRNA	0.84627	6.38022e-11
17218	Mcm5	mRNA	1.26946	6.86268e-17
17219	Mcm6	mRNA	1.08478	5.02272e-14
17220	Mcm7	mRNA	1.05862	3.16573e-15
17242	Mdk	mRNA	-1.73503	7.89261e-06
17295	Met	mRNA	1.18711	0.00304681
17299	Mettl1	mRNA	0.711948	0.000613112
17304	Mfge8	mRNA	1.02526	4.27562e-08
17312	Clec10a	mRNA	1.68905	2.01851e-11
17318	Mid1	mRNA	-0.690026	0.00406819
17319	Mif	mRNA	0.753331	8.70001e-10
17381	Mmp12	mRNA	-1.2313	3.6407e-08
17387	Mmp14	mRNA	1.48208	1.35731e-11
17444	Grap2	mRNA	0.731329	2.56549e-08
17472	Gbp4	mRNA	-0.907343	2.08602e-14
17476	Mpeg1	mRNA	0.553083	0.0096419
17534	Mrc2	mRNA	-1.31162	0.000764765
17537	Meis3	mRNA	-1.87818	2.12017e-10
17865	Mybl2	mRNA	1.08107	2.13588e-05
17921	Myo7a	mRNA	0.941365	0.000638201
17937	Nab2	mRNA	0.833471	4.07103e-06
17974	Nck2	mRNA	-1.05277	7.83092e-14
17988	Ndrg1	mRNA	1.08656	4.04466e-05
18007	Neo1	mRNA	-1.05487	0.00104831
18024	Nfe2l2	mRNA	0.685481	2.02672e-08
18025	Nfe2l3	mRNA	-2.00272	0.000279521
18029	Nfic	mRNA	0.803708	0.000873283
18073	Nid1	mRNA	-2.29625	6.92713e-19
18102	Nme1	mRNA	0.711661	0.00120924
18124	Nr4a3	mRNA	-2.3474	0.00161774
18128	Notch1	mRNA	1.1829	8.28952e-06
18140	Uhrf1	mRNA	1.06585	7.9218e-09
18186	Nrp1	mRNA	0.905327	2.67754e-08
18187	Nrp2	mRNA	1.10769	4.45928e-05
18195	Nsf	mRNA	0.507594	0.00549721
18300	Oit1	mRNA	-2.77246	0.000986394
18301	Fxyd5	mRNA	0.648102	1.72498e-09
18386	Oprd1	mRNA	-1.51852	0.00422213
18391	Sigmar1	mRNA	0.803441	6.43141e-07
18407	Orm3	mRNA	-1.77818	0.00344923
18432	Mybbp1a	mRNA	0.567675	0.00211465
18483	Palm	mRNA	0.503854	0.00661155
18484	Pam	mRNA	0.973703	0.00431737
18576	Pde3b	mRNA	-1.04201	0.00102493
18600	Padi2	mRNA	1.54417	2.09903e-12
18628	Per3	mRNA	-0.996363	0.000102026
18645	Pfn2	mRNA	-1.48995	0.00299411
18648	Pgam1	mRNA	0.541048	0.000195322
18655	Pgk1	mRNA	0.658809	0.000742103
18669	Abcb1b	mRNA	0.633474	1.03728e-06
18671	Abcb1a	mRNA	-1.24038	2.18154e-11
18710	Pik3r3	mRNA	-1.29054	2.58456e-05
18746	Pkm	mRNA	0.597228	4.8817e-08
18782	Pla2g2d	mRNA	-1.87845	0.00149407
18788	Serpinb2	mRNA	-1.46566	2.94972e-05
18792	Plau	mRNA	0.792762	5.77009e-05
18795	Plcb1	mRNA	2.69823	4.27876e-27
18797	Plcb3	mRNA	0.717756	0.00342228
18798	Plcb4	mRNA	3.2577	2.24557e-63
18806	Pld2	mRNA	-0.552232	0.00216423
18813	Pa2g4	mRNA	0.677824	4.47944e-06
18830	Pltp	mRNA	2.25439	2.08595e-31
18844	Plxna1	mRNA	0.933388	3.94747e-05
18854	Pml	mRNA	0.627441	0.0010942
18938	Ppp1r14b	mRNA	0.738356	5.28935e-05
18950	Pnp	mRNA	0.59892	0.00222994
18969	Pola2	mRNA	0.795828	1.17551e-06
18971	Pold1	mRNA	0.802774	5.9426e-05
18972	Pold2	mRNA	0.706192	2.39119e-06
18973	Pole	mRNA	1.14645	4.54639e-07
18974	Pole2	mRNA	0.796383	7.00594e-06
19009	Pou6f1	mRNA	-2.02082	1.09387e-19
19017	Ppargc1a	mRNA	-1.57147	0.000480773
19039	Lgals3bp	mRNA	0.62983	0.000510585
19075	Prim1	mRNA	1.37773	1.40497e-12
19076	Prim2	mRNA	0.826514	0.000211842
19091	Prkg1	mRNA	4.59421	5.15087e-19
19099	Mapk8ip1	mRNA	-1.48712	1.7721e-08
19122	Prnp	mRNA	-1.07185	2.56549e-08
19124	Procr	mRNA	-0.575076	0.00783768
19128	Pros1	mRNA	0.840407	0.00802223
19156	Psap	mRNA	1.15917	7.83092e-14
19183	Psmc3ip	mRNA	0.854702	0.00331344
19212	Pter	mRNA	1.33754	0.000633784
192176	Flna	mRNA	0.709544	5.80219e-06
19222	Ptgir	mRNA	1.4926	0.000774769
192285	Phf21a	mRNA	-0.697933	5.13583e-09
19250	Ptpn14	mRNA	-1.99143	9.50741e-05
192976	Lrrc75a	mRNA	0.907848	0.00307494
19340	Rab3d	mRNA	0.940942	4.8244e-08
19361	Rad51	mRNA	0.838995	0.000270007
19362	Rad51ap1	mRNA	0.791813	0.00827267
19366	Rad54l	mRNA	0.892575	4.29746e-07
19385	Ranbp1	mRNA	0.68497	2.39544e-05
19414	Rasa3	mRNA	1.43924	3.58235e-17
19415	Rasal1	mRNA	-1.0493	1.47585e-07
194401	Mical3	mRNA	-0.945295	1.88166e-14
19718	Rfc2	mRNA	0.568582	8.75347e-05
19735	Rgs2	mRNA	-0.69335	0.000156458
19823	Rnf7	mRNA	1.31902	3.25338e-12
19883	Rora	mRNA	-0.926566	9.23327e-05
19891	Rpa2	mRNA	0.777828	0.000131068
20133	Rrm1	mRNA	0.836742	2.68041e-05
20135	Rrm2	mRNA	0.831099	0.00010052
20148	Dhrs3	mRNA	-0.785392	1.04933e-05
20192	Ryr3	mRNA	-2.7228	1.61096e-57
20230	Satb1	mRNA	-0.579144	0.00195654
20269	Scn3a	mRNA	-2.4036	2.45629e-65
20278	Scnn1g	mRNA	-2.74802	0.00087411
20288	Msr1	mRNA	1.57407	4.0168e-09
20304	Ccl5	mRNA	-1.07856	1.96043e-10
20305	Ccl6	mRNA	0.870719	2.37209e-08
20308	Ccl9	mRNA	0.737141	4.26537e-05
20341	Selenbp1	mRNA	2.45378	1.57058e-25
20342	Selenbp2	mRNA	8.12992	4.66354e-10
20343	Sell	mRNA	1.00363	0.00895515
20350	Sema3f	mRNA	-2.08037	8.16613e-13
20351	Sema4a	mRNA	1.39627	5.54401e-16
20355	Sema4f	mRNA	-1.56708	0.000830406
20361	Sema7a	mRNA	-1.17383	2.16175e-07
20382	Srsf2	mRNA	0.508344	9.94418e-06
20384	Srsf5	mRNA	-0.601641	0.00479732
20419	Shcbp1	mRNA	1.30194	1.33438e-07
20425	Shmt1	mRNA	1.06955	2.92502e-07
20449	St8sia1	mRNA	-1.01834	9.41989e-17
20460	Stil	mRNA	0.692515	0.00316341
20473	Six3	mRNA	-3.86633	2.34099e-11
20475	Six5	mRNA	-1.21104	0.000181514
20482	Skil	mRNA	-1.1055	0.000230826
20492	Slbp	mRNA	0.640013	0.00558327
20496	Slc12a2	mRNA	-0.650947	6.45857e-09
20497	Slc12a3	mRNA	-1.57502	6.47526e-06
20501	Slc16a1	mRNA	1.55742	0.000479114
20509	Slc19a1	mRNA	1.37341	0.000365458
20518	Slc22a2	mRNA	-3.03974	0.0015167
20527	Slc2a3	mRNA	-0.824875	1.23101e-09
20529	Slc31a1	mRNA	0.666058	1.55144e-05
20530	Slc31a2	mRNA	0.645887	0.000551946
20539	Slc7a5	mRNA	0.633669	0.00182447
20555	Slfn1	mRNA	1.82578	1.11186e-07
20557	Slfn3	mRNA	0.967289	0.0043127
20621	Snn	mRNA	-1.34904	6.56461e-11
20638	Snrpb	mRNA	0.507593	0.000206756
20648	Snta1	mRNA	-0.709615	0.00175928
20661	Sort1	mRNA	-0.945794	2.44477e-12
20708	Serpinb6b	mRNA	-1.45945	1.00948e-06
20713	Serpini1	mRNA	-1.19297	3.71776e-06
20723	Serpinb9	mRNA	-0.829501	0.00647928
20737	Spn	mRNA	0.98884	1.22555e-14
20742	Sptbn1	mRNA	1.21798	1.5406e-15
207565	Camkk2	mRNA	1.08253	1.13161e-09
207742	Rnf43	mRNA	-1.23639	8.00217e-14
20778	Scarb1	mRNA	0.910981	1.30716e-06
207781	C2cd2	mRNA	0.664256	0.000107489
207818	Smagp	mRNA	-0.977185	1.08289e-08
20810	Srm	mRNA	0.940653	5.7402e-09
20811	Srms	mRNA	-1.65766	2.00849e-05
208166	Gm609	mRNA	6.69631	7.1185e-06
208169	Slc9c1	mRNA	6.47248	8.92452e-06
208213	Tmem132c	mRNA	-2.05727	5.81093e-13
208292	Zfp871	mRNA	-0.518363	0.00716631
20833	Ssrp1	mRNA	0.584398	3.06486e-06
20849	Stat4	mRNA	-0.572645	0.00120351
208628	Kntc1	mRNA	1.09161	3.77729e-07
208650	Cblb	mRNA	-0.645837	4.2538e-05
20873	Plk4	mRNA	0.731291	0.000637823
208836	Fanci	mRNA	1.10976	1.30208e-05
20913	Stxbp4	mRNA	-0.624042	0.000474207
20947	Swap70	mRNA	-0.516522	0.00591183
209737	Kif15	mRNA	0.690194	0.00279294
210035	Nemp1	mRNA	0.669015	0.000192342
210503	Zfp677	mRNA	-0.643942	0.00235665
210573	Tmem151b	mRNA	-2.36049	5.51657e-06
210711	Mcmbp	mRNA	0.508805	0.00230658
211134	Lzts1	mRNA	-1.32374	2.58456e-05
211612	Ptchd1	mRNA	-1.09061	3.20664e-12
211651	Fancd2	mRNA	0.825392	0.000719219
211896	Depdc7	mRNA	0.713796	0.000248249
211914	Asap2	mRNA	-0.853924	8.59109e-08
212285	Arap2	mRNA	-1.20496	2.72447e-19
212377	Mms22l	mRNA	0.725147	6.7095e-05
212391	Lcor	mRNA	-0.641425	7.81716e-05
212728	Tarbp1	mRNA	0.74272	0.00829631
212943	Tent5a	mRNA	0.52703	0.00840767
213438	P2ry10b	mRNA	-1.1104	2.7003e-05
21346	Tagln2	mRNA	0.822061	2.34849e-11
213773	Tbl3	mRNA	0.539375	0.000370024
213988	Tnrc6b	mRNA	-0.512583	0.000565021
21414	Tcf7	mRNA	-1.571	8.63559e-28
21415	Tcf7l1	mRNA	-1.20801	0.00101524
21416	Tcf7l2	mRNA	-0.636974	0.00181923
214572	Prmt7	mRNA	0.702043	8.22745e-05
214763	Cgas	mRNA	0.755923	8.6684e-05
214855	Arid5a	mRNA	0.569654	0.00123898
214901	Chtf18	mRNA	0.949677	0.00115313
215001	Wfikkn1	mRNA	-1.36561	0.00807291
215512	Fam117a	mRNA	0.616232	1.95602e-05
215693	Zmat1	mRNA	-0.996388	8.02427e-07
215708	Miga1	mRNA	-0.568189	0.00446368
215814	Ccdc28a	mRNA	-0.774356	0.00437681
215819	Nhsl1	mRNA	-1.13168	4.8304e-05
216049	Zfp365	mRNA	-1.18977	0.000253956
216156	Wdr18	mRNA	0.68883	2.67757e-06
216190	Appl2	mRNA	-0.650265	5.05299e-06
216197	Ckap4	mRNA	1.43007	5.72761e-11
216441	Slc26a10	mRNA	-1.03512	0.000137636
21645	Tcte1	mRNA	-3.86134	2.68345e-09
216505	Pik3ip1	mRNA	-0.699946	0.00534458
21652	Phf1	mRNA	-0.533464	0.00293334
216799	Nlrp3	mRNA	-0.53002	0.0074622
21682	Tec	mRNA	-0.599239	0.000258106
216864	Mgl2	mRNA	1.30891	3.39616e-06
217011	Nle1	mRNA	0.793513	0.000245742
217122	Gm11545	mRNA	-1.53835	4.16276e-14
217169	Tns4	mRNA	1.3573	2.01962e-06
217216	Hrob	mRNA	1.05129	0.00607147
217265	Abca5	mRNA	-1.20821	0.000480773
217304	Cd300lb	mRNA	1.42027	8.70001e-10
217344	Rhbdf2	mRNA	0.605815	0.00883394
217517	Stxbp6	mRNA	1.49833	8.43922e-06
217588	Mbip	mRNA	-0.683095	9.69243e-05
21763	Tex2	mRNA	0.666994	0.000111625
21781	Tfdp1	mRNA	0.607431	0.000158023
217944	Rapgef5	mRNA	2.70909	0.00439058
217946	Cdca7l	mRNA	0.823625	4.9686e-07
217995	Heatr1	mRNA	0.648097	5.86152e-07
21810	Tgfbi	mRNA	1.16877	9.3309e-12
218121	Mboat1	mRNA	1.69098	1.89767e-14
218138	Gmds	mRNA	0.769337	0.00399005
218215	Rnf144b	mRNA	0.565805	3.82323e-05
21844	Tiam1	mRNA	1.12249	2.01998e-09
21849	Trim28	mRNA	0.54529	0.0067034
21853	Timeless	mRNA	0.91132	1.5094e-06
21877	Tk1	mRNA	0.827303	2.65013e-05
21881	Tkt	mRNA	0.580436	2.49627e-05
218973	Wdhd1	mRNA	1.03074	6.53908e-07
219072	Haus4	mRNA	0.631725	0.000994957
219094	Khnyn	mRNA	-0.550475	0.00107723
219144	Arl11	mRNA	0.92211	4.09672e-08
219148	Fam167a	mRNA	-1.59754	6.16799e-14
21926	Tnf	mRNA	-1.41646	1.65262e-07
21934	Tnfrsf11a	mRNA	-0.5652	4.19146e-05
21942	Tnfrsf9	mRNA	-1.59793	0.00461507
21944	Tnfsf12	mRNA	1.16585	0.000410263
21956	Tnnt2	mRNA	-3.80236	0.00163811
21961	Tns1	mRNA	-0.736278	0.000459566
21973	Top2a	mRNA	0.695126	0.00258589
21991	Tpi1	mRNA	0.994092	9.39403e-09
22022	Tpst2	mRNA	0.593468	0.000971909
22057	Tob1	mRNA	-0.642347	0.000613112
22123	Psmd3	mRNA	0.502418	0.0017214
22138	Ttn	mRNA	-2.46068	2.40932e-25
22143	Tuba1b	mRNA	0.707333	4.47555e-05
22152	Tubb3	mRNA	3.34367	1.25207e-23
22156	Tuft1	mRNA	4.88916	2.9416e-269
22163	Tnfrsf4	mRNA	-1.17426	0.00712341
22171	Tyms	mRNA	0.55325	0.00570186
22183	Zrsr1	mRNA	-1.2968	7.31235e-06
22247	Umps	mRNA	0.533158	0.000410962
22256	Ung	mRNA	1.2357	1.65676e-10
22273	Uqcrc1	mRNA	0.553743	3.08425e-06
22330	Vcl	mRNA	0.521709	0.00125928
223723	Ttll12	mRNA	0.782662	0.000719219
223752	Gramd4	mRNA	0.544501	8.15457e-05
22390	Wee1	mRNA	0.709704	0.000100194
223970	Rmi2	mRNA	0.679519	0.00732041
22436	Xdh	mRNA	1.4433	7.26397e-07
224648	Uhrf1bp1	mRNA	0.674794	0.00801436
224807	Tmem63b	mRNA	-0.889548	2.58456e-05
225030	Kcng3	mRNA	-0.819328	0.00575471
225115	Svil	mRNA	0.707299	0.00762645
225207	Zfp521	mRNA	-1.44066	2.65961e-07
225638	Alpk2	mRNA	-1.89954	2.0595e-09
225884	Gstp3	mRNA	1.35851	1.05247e-05
225912	Cyb561a3	mRNA	-0.607031	3.75085e-11
226098	Hectd2	mRNA	-0.660924	0.00237157
226101	Myof	mRNA	1.13955	6.61346e-07
226255	Atrnl1	mRNA	0.517416	0.00232615
226525	Rasal2	mRNA	-0.969284	2.95802e-09
226551	Suco	mRNA	-0.563556	0.0040853
22658	Pcgf2	mRNA	1.07598	0.00533791
226844	Flvcr1	mRNA	-0.771839	1.28192e-06
22695	Zfp36	mRNA	-0.949955	0.00131698
22720	Zfp62	mRNA	-0.599061	0.00127564
227326	Gpr55	mRNA	-1.778	4.13999e-08
227620	Uap1l1	mRNA	0.656635	5.77867e-05
227695	Spout1	mRNA	0.520567	0.00700256
227699	Nup188	mRNA	0.545737	0.00212195
227715	Exosc2	mRNA	0.560709	0.00155348
227737	Niban2	mRNA	1.1	3.48047e-11
22780	Ikzf3	mRNA	-2.00732	7.46057e-14
22781	Ikzf4	mRNA	-1.93333	0.00049769
228368	Slc35c1	mRNA	0.529365	0.00392099
228491	Zfp770	mRNA	-0.599052	0.00633073
228564	Frmd5	mRNA	-1.88298	1.92017e-29
228608	Smox	mRNA	0.599353	0.00584881
228836	Dlgap4	mRNA	-0.581616	0.00567258
228839	Tgif2	mRNA	-1.10133	0.00748262
228960	Stx16	mRNA	-0.595666	0.00846217
229055	Zbtb10	mRNA	-2.60326	0.00231632
229524	Msto1	mRNA	0.531205	0.00359667
229731	Slc25a24	mRNA	0.910667	0.000196639
230126	Shb	mRNA	-0.571421	0.00906264
230145	Galnt12	mRNA	-0.564739	0.00154219
230157	Tmeff1	mRNA	-1.17927	0.00518129
230597	Zfyve9	mRNA	0.976822	3.12596e-07
230648	Efcab14	mRNA	-0.61151	2.35576e-05
230784	Sesn2	mRNA	-0.6996	2.59809e-05
230815	Man1c1	mRNA	1.24133	7.16074e-12
231004	Samd11	mRNA	2.34662	0.00618322
231125	Zfyve28	mRNA	-0.981774	4.48026e-08
231207	Cpeb2	mRNA	-0.725413	0.000452358
231238	Sel1l3	mRNA	-2.81886	2.56814e-21
231327	Ppat	mRNA	0.597354	0.00232159
231452	Sdad1	mRNA	0.575553	0.000272542
231474	Paqr3	mRNA	-0.708704	0.00452368
231503	Tmem150c	mRNA	-1.83299	2.9063e-15
231605	Galnt9	mRNA	1.97942	0.00207311
232035	Ccser1	mRNA	-1.65771	1.80463e-13
232232	Hdac11	mRNA	-1.01459	0.000732352
232413	Clec12a	mRNA	0.747163	0.00492889
232430	Crebl2	mRNA	-0.836224	6.53908e-07
232975	Atp1a3	mRNA	1.51693	6.73086e-10
233038	Nccrp1	mRNA	0.782237	0.00449773
233571	P2ry6	mRNA	0.642937	2.45687e-05
233744	Spon1	mRNA	1.23437	0.000336455
234407	Colgalt1	mRNA	0.512981	0.000140725
234740	Tmem231	mRNA	-0.854667	1.55275e-07
234865	Nup133	mRNA	0.619576	0.000514478
235036	Ppan	mRNA	0.534186	0.000995508
235320	Zbtb16	mRNA	-1.62311	2.7321e-06
235493	Fam214a	mRNA	-1.2068	3.94719e-13
235559	Topbp1	mRNA	0.74488	1.09662e-06
235584	Dusp7	mRNA	0.751816	0.00156383
236266	Alms1	mRNA	0.707971	0.000339049
236899	Pcyt1b	mRNA	-0.880834	0.00182291
236900	Pdk3	mRNA	0.762068	8.78275e-11
236920	Stard8	mRNA	1.17236	8.22745e-05
236930	Ercc6l	mRNA	0.891546	6.85004e-06
237256	Zc3h12d	mRNA	-0.807018	7.75947e-08
237412	Gm4924	mRNA	-1.24092	0.000114723
237823	Pfas	mRNA	0.578208	0.00416973
237877	Atad5	mRNA	0.639204	0.000867388
237886	Slfn9	mRNA	0.725942	4.88357e-06
237911	Brip1	mRNA	0.627943	0.0029866
23792	Adam23	mRNA	-1.28037	1.28285e-24
23821	Bace1	mRNA	1.01775	0.000998555
23825	Banf1	mRNA	0.57366	0.000515455
238333	Samd15	mRNA	-0.628057	0.000998555
23834	Cdc6	mRNA	1.11647	4.74837e-08
23845	Clec5a	mRNA	1.66169	4.98086e-07
23854	Def8	mRNA	0.870838	2.3516e-09
23859	Dlg2	mRNA	-1.13513	0.000236352
238673	Zfp367	mRNA	0.516523	0.00645947
23871	Ets1	mRNA	-1.93925	1.96081e-31
23890	Gpr34	mRNA	-0.769335	0.00101805
239133	Dleu7	mRNA	3.75113	1.75507e-07
23918	Impdh2	mRNA	0.64755	2.3685e-05
239364	Tspyl5	mRNA	-3.12617	3.82323e-05
23943	Esyt1	mRNA	0.729624	5.10126e-05
23947	Mid2	mRNA	-2.314	2.93646e-16
239552	Apol8	mRNA	-3.6524	0.00900692
239554	Foxred2	mRNA	0.672037	0.00983836
23960	Oas1g	mRNA	0.809274	0.00855241
24001	Tiam2	mRNA	0.948181	0.00185623
240168	Rasgrp3	mRNA	-1.40207	8.00746e-19
240263	Fem1c	mRNA	-0.57783	4.16646e-08
240328	F830016B08Rik	mRNA	-0.670767	0.00180033
240354	Malt1	mRNA	-0.853764	6.30611e-10
240427	Setbp1	mRNA	-1.435	9.92532e-09
240726	Slco5a1	mRNA	-1.69054	3.35325e-13
240888	Gpr161	mRNA	-1.36361	3.64384e-07
241062	Pgap1	mRNA	-0.623566	0.000219475
241075	Plekhm3	mRNA	-0.554656	0.00796722
241197	Serpinb10	mRNA	1.38091	6.36223e-19
241226	Itga8	mRNA	1.3147	0.00101176
241303	Fam78a	mRNA	0.663575	6.18462e-05
241627	Wdr76	mRNA	0.606861	0.000221551
241633	Atp8b4	mRNA	0.573684	0.000468796
241944	Zfp267	mRNA	-0.80396	0.000143867
242259	Slc44a5	mRNA	-0.787086	1.51555e-07
242667	Dlgap3	mRNA	-2.70645	1.99777e-20
242747	Zfp933	mRNA	-1.05851	2.87216e-07
242819	Rundc3b	mRNA	-0.933867	7.25639e-08
243308	A430033K04Rik	mRNA	-0.733673	0.0034348
243369	Sspo	mRNA	-0.657927	0.000297651
243725	Ppp1r9a	mRNA	-1.52927	1.24368e-08
243931	Tshz3	mRNA	-1.97519	3.78169e-07
244059	Chd2	mRNA	-0.583937	5.49189e-05
244144	Usp35	mRNA	-0.638003	0.00505339
244202	Nlrp10	mRNA	-0.876856	7.04365e-06
244682	Cntn5	mRNA	-0.784898	0.00819747
244853	Nxpe4	mRNA	0.659132	6.01323e-06
244871	Zc3h12c	mRNA	-0.713356	0.00463142
244954	Prss35	mRNA	-0.757033	0.00463279
245126	Tarm1	mRNA	0.971541	5.40514e-05
245827	Fat2	mRNA	1.42058	3.11027e-09
245867	Pcmtd2	mRNA	-0.581105	0.000368411
246198	Mllt6	mRNA	-0.682019	2.23752e-05
246317	Neto1	mRNA	3.17017	2.0796e-08
246707	Emilin2	mRNA	2.18839	5.45341e-15
246746	Cd300lf	mRNA	-0.670734	5.42657e-06
26381	Esrrg	mRNA	-2.93605	1.15196e-06
26399	Map2k6	mRNA	-0.766737	5.31349e-07
26410	Map3k8	mRNA	-0.823452	0.00900692
268396	Sh3pxd2b	mRNA	1.17176	0.000210912
268515	Bahcc1	mRNA	0.749036	0.000406001
26874	Abcd2	mRNA	0.893214	6.32837e-05
268747	Carmil3	mRNA	-1.61001	4.64966e-12
26879	B3galnt1	mRNA	-1.04883	1.45129e-05
268859	Rbfox1	mRNA	-0.623146	0.00173719
268903	Nrip1	mRNA	-0.642757	0.0012919
268930	Pkmyt1	mRNA	0.815782	0.000779731
268973	Nlrc4	mRNA	-0.632841	0.00231866
26909	Exo1	mRNA	1.08644	2.42951e-07
269109	Dpp10	mRNA	-1.10394	0.00163811
26912	Gcat	mRNA	0.916729	0.00308041
269181	Mgat4a	mRNA	-0.701604	1.17551e-06
269224	Pask	mRNA	1.05851	3.24847e-05
269378	Ahcy	mRNA	0.732702	0.00121817
269582	Clspn	mRNA	0.830882	4.44327e-05
269604	Gpr157	mRNA	-1.12477	2.53268e-17
269878	Megf8	mRNA	-0.703773	0.000408148
269881	Map3k10	mRNA	-0.532333	0.00981017
270035	Letm2	mRNA	-0.874543	2.58453e-06
27007	Klrk1	mRNA	1.08258	8.61474e-06
270192	Rab6b	mRNA	-1.30754	1.76079e-10
27027	Tspan32	mRNA	1.49675	0.000137615
27049	Etv3	mRNA	-1.24503	2.42036e-07
270685	Mthfd1l	mRNA	0.930339	2.98005e-07
271844	Pla2g4f	mRNA	-1.40161	0.0035149
27221	Chaf1a	mRNA	1.09983	2.1664e-13
272396	Tarsl2	mRNA	0.790698	0.00146004
272551	Gins2	mRNA	1.21636	4.45439e-07
27261	Dok3	mRNA	1.4606	3.28815e-07
27355	Pald1	mRNA	1.48594	7.82091e-08
27361	Msrb1	mRNA	0.586611	0.00181399
27362	Dnajb9	mRNA	-0.98969	0.00647417
27374	Prmt5	mRNA	0.637878	4.6321e-06
27387	Sh2d3c	mRNA	-0.680213	0.000583791
27398	Mrpl2	mRNA	0.552918	0.00378335
27400	Hsd17b6	mRNA	6.47019	0.00386972
276891	Timd4	mRNA	-1.72125	0.0025559
276905	Armc7	mRNA	0.628318	0.000959935
276919	Gemin4	mRNA	0.637797	0.00416517
277414	Trp53i11	mRNA	-0.715481	0.00530087
27756	Lsm2	mRNA	0.618473	0.00679374
278279	Tmtc2	mRNA	1.29823	1.54009e-07
278679	Apol7b	mRNA	-1.5891	3.371e-06
279028	Adamts13	mRNA	-1.50334	0.000351454
27979	Eif3b	mRNA	0.527982	0.000127417
28000	Prpf19	mRNA	0.625696	2.92502e-07
28114	Nsun2	mRNA	0.515845	4.84875e-06
28135	Cep63	mRNA	-0.549341	2.69958e-05
282619	Sbsn	mRNA	-1.06716	0.00026376
282663	Serpinb1b	mRNA	-1.50563	0.00870882
29809	Rabgap1l	mRNA	-0.88706	2.27379e-07
29819	Stau2	mRNA	-0.863911	8.75634e-07
29857	Mapk12	mRNA	-1.61576	8.00022e-05
30046	Zfp292	mRNA	-0.609812	0.00536969
30843	Fbxl12	mRNA	-0.613685	0.00277435
30954	Siva1	mRNA	0.927605	9.16072e-05
319197	Gpr4	mRNA	-2.01004	7.54045e-29
319200	Gpr82	mRNA	-1.53369	3.34934e-16
319352	Pianp	mRNA	1.64236	2.89342e-06
319387	Adgrl3	mRNA	-0.776088	6.83935e-06
319430	C5ar2	mRNA	-1.63068	8.30759e-08
319446	Dpep2	mRNA	0.753811	0.00305465
319535	Zfp182	mRNA	-0.692436	1.08016e-05
319660	Agmo	mRNA	-1.6278	0.00293146
319670	Eml5	mRNA	-0.755466	7.52474e-08
319804	Glt1d1	mRNA	-1.40534	0.000221551
319817	Rc3h2	mRNA	-0.54457	5.1952e-05
319924	Apba1	mRNA	0.599976	0.00570186
320139	Ptpn7	mRNA	1.68374	8.48574e-15
320148	B430306N03Rik	mRNA	1.04268	0.000380215
320181	Fndc7	mRNA	-1.06052	0.000137636
320271	Scai	mRNA	-0.501725	0.00919791
320407	Klri2	mRNA	-0.833883	9.94418e-06
320790	Chd7	mRNA	-0.775202	2.89436e-06
320878	Mical2	mRNA	-0.749465	0.00418945
320951	Pisd	mRNA	-0.671041	0.00125396
320982	Arl4c	mRNA	-0.577265	0.00284054
321000	Lrif1	mRNA	-0.595161	0.007435
321006	Dcaf1	mRNA	0.52974	0.00925868
327957	Scimp	mRNA	-0.764357	7.99101e-07
328162	Trmt61a	mRNA	0.619896	0.00233881
328232	Gfod1	mRNA	-1.20596	9.93e-08
328329	Mast4	mRNA	-1.47644	7.12062e-07
328561	Apol10b	mRNA	-2.21218	5.57898e-06
328977	Zfp532	mRNA	-2.39079	8.7139e-09
329065	Scd4	mRNA	-1.13364	0.00173399
329251	Ppp1r12b	mRNA	-0.595077	0.00310667
329727	Dennd2c	mRNA	0.88995	0.0027446
330409	Cecr2	mRNA	-1.18107	0.00942621
330483	Ceacam16	mRNA	-0.785647	0.00549721
330662	Dock1	mRNA	1.54159	1.55579e-12
332713	Fndc11	mRNA	-2.20273	0.00879608
338372	Map3k9	mRNA	-0.678873	0.0090501
347722	Agap1	mRNA	-0.627609	0.00369787
353170	Txlng	mRNA	-0.500771	0.00112193
353172	Gars	mRNA	0.54509	5.56842e-06
353187	Nr1d2	mRNA	-0.590918	0.00217634
368204	Khdc1a	mRNA	-3.29013	0.00571055
373864	Col27a1	mRNA	-0.822477	0.000748142
381091	H2-Eb2	mRNA	-0.663464	0.000202256
381269	Mreg	mRNA	-1.2204	9.12116e-16
381308	Ifi211	mRNA	1.28346	0.000465925
381680	Nxpe5	mRNA	-0.649061	0.00346012
381924	Itgad	mRNA	2.01513	1.41039e-17
382062	AB124611	mRNA	0.820094	1.7059e-12
382074	Foxr1	mRNA	-1.18098	0.00146004
382118	Zkscan7	mRNA	-0.667562	0.000115592
382551	Cd300ld3	mRNA	1.11946	0.0046147
382867	Zfp488	mRNA	-0.569826	0.00497877
384061	Fndc5	mRNA	-3.44148	8.30156e-18
387609	Zhx2	mRNA	-0.83557	1.09285e-05
394432	Ugt1a7c	mRNA	0.549656	0.00118082
407788	BC051142	mRNA	-1.1872	6.76362e-05
407823	Baz2b	mRNA	-0.593358	5.26839e-06
408059	BC049352	mRNA	-1.55173	5.13844e-11
414077	Wdr83os	mRNA	0.510698	0.00143545
414758	Zfp950	mRNA	-0.673772	9.33927e-06
432442	Akap7	mRNA	-0.711631	1.23827e-05
432467	Hnrnph3	mRNA	-0.52816	0.000859041
432572	Specc1	mRNA	-0.622801	1.23568e-05
432999	A930007A09Rik	mRNA	-1.04476	0.00742947
433415	Gm13420	mRNA	-1.84229	2.58456e-05
433813	Pusl1	mRNA	0.877624	0.00398128
433926	Lrrc8b	mRNA	1.22856	9.79401e-09
435653	Fcrlb	mRNA	2.43739	4.58162e-29
474145	Clec4a4	mRNA	-0.704609	0.000922119
494448	Cbx6	mRNA	0.562877	0.00260324
494504	Apcdd1	mRNA	5.02063	3.05736e-10
503550	Klri1	mRNA	-1.04401	7.82091e-08
504193	Npcd	mRNA	3.4542	5.45628e-21
50492	Thop1	mRNA	0.888386	5.24625e-06
50493	Txnrd1	mRNA	0.605432	0.00118694
50496	E2f6	mRNA	0.759149	6.2454e-05
50708	H1f2	mRNA	-1.27293	0.000186094
50768	Dlc1	mRNA	-1.66643	1.56094e-06
50778	Rgs1	mRNA	-1.07302	7.31235e-06
50784	Plpp2	mRNA	1.64231	8.22963e-09
50876	Tmod2	mRNA	-2.39577	2.07038e-61
50927	Nasp	mRNA	0.768558	0.00196906
50935	St6galnac6	mRNA	0.701287	0.000110768
51797	Ctps	mRNA	0.660473	0.000715566
52004	Cdk2ap2	mRNA	0.82899	4.18813e-08
52009	Jpt2	mRNA	0.615107	1.77007e-06
52033	Pbk	mRNA	0.718384	0.0059336
52040	Ppp1r10	mRNA	-0.567695	0.00395914
52055	Rab11fip5	mRNA	0.668883	0.00667258
52118	Pvr	mRNA	0.956074	9.33927e-06
52123	Agpat5	mRNA	0.655566	0.00203002
52163	Camk1	mRNA	0.729122	0.00377172
52187	Rragd	mRNA	-1.56442	0.00661155
52377	Rcn3	mRNA	-0.886194	1.49762e-06
52588	Tspan14	mRNA	0.525977	2.39862e-06
52589	Ncald	mRNA	-2.10271	2.85742e-21
52609	Cbx7	mRNA	-0.705533	6.27281e-07
52614	Adgre4	mRNA	0.836694	6.04262e-05
52685	Cd300lg	mRNA	1.23446	3.84851e-06
52686	Mettl2	mRNA	0.546042	0.00801436
53333	Tomm40	mRNA	0.535908	0.000617473
53374	Chst3	mRNA	-1.3295	6.99686e-05
53381	Prdx4	mRNA	1.07179	0.000121211
53414	Bysl	mRNA	0.80304	8.40306e-05
53626	Insm1	mRNA	-1.06156	0.00147969
53791	Tlr5	mRNA	-0.525597	0.00732041
54124	Cks1b	mRNA	0.594028	0.00601545
54132	Pdlim1	mRNA	1.79288	4.03551e-06
54135	Lsr	mRNA	0.968925	3.31386e-06
54167	Icos	mRNA	-1.38654	5.32171e-08
54204	Septin1	mRNA	-0.649314	0.00220594
54357	Epb41l4b	mRNA	4.08141	2.53492e-07
54392	Ncapg	mRNA	0.802067	0.00551199
54393	Gabbr1	mRNA	-1.1298	0.000154417
54397	Ppt2	mRNA	0.797825	3.99823e-06
54446	Nfat5	mRNA	-0.823953	3.82867e-08
54486	Hpgds	mRNA	-1.31595	1.47206e-15
544963	Iqgap2	mRNA	0.783756	1.81786e-09
545156	Kalrn	mRNA	-0.534001	0.00901564
545260	Arsi	mRNA	2.0907	1.41765e-05
545812	Pilrb2	mRNA	0.716453	0.000305306
54613	St3gal6	mRNA	-0.709358	0.00543245
56149	Grasp	mRNA	-2.55364	0.0029866
56177	Olfm1	mRNA	1.5379	1.40054e-09
56224	Tspan5	mRNA	0.697867	0.00818358
56278	Gkap1	mRNA	-0.72031	0.00452641
56292	Naa10	mRNA	0.511704	0.00233881
56296	Dmrtb1	mRNA	-1.00896	0.00284142
56312	Nupr1	mRNA	1.34501	0.00183521
56314	Zfp113	mRNA	-0.576286	0.00198205
56349	Net1	mRNA	0.864082	9.32829e-09
56375	B4galt4	mRNA	0.647474	0.000706481
56386	B4galt6	mRNA	-0.654926	6.83948e-06
56421	Pfkp	mRNA	0.833793	2.27379e-07
56449	Ybx3	mRNA	0.994086	2.53268e-11
56462	Mtch1	mRNA	0.6515	8.73906e-06
56473	Fads2	mRNA	0.960097	0.00916231
56490	Zbtb20	mRNA	-0.624639	0.00333355
56508	Rapgef4	mRNA	-0.873559	0.0024166
56532	Ripk3	mRNA	0.868545	9.72427e-09
56696	Gpr132	mRNA	-0.690769	0.00633073
56706	Ccnl1	mRNA	-0.603764	0.00411842
56708	Clcf1	mRNA	-0.718705	0.000250265
56722	Litaf	mRNA	0.59886	0.00480329
56739	Rec8	mRNA	-1.57641	8.18531e-05
56743	Lat2	mRNA	0.559414	0.000301255
56747	Sez6l	mRNA	-1.86167	2.65551e-05
56752	Aldh9a1	mRNA	0.55254	0.000250265
56792	Stap1	mRNA	-0.544189	0.0034701
56811	Dkk2	mRNA	-2.80512	1.76171e-10
56812	Dnajb2	mRNA	-0.964355	0.0026316
57080	Gtf2ird1	mRNA	0.616467	0.00829631
57138	Slc12a5	mRNA	-1.71842	7.31235e-06
57248	Ly6i	mRNA	1.50665	7.32412e-08
57276	Vsig2	mRNA	-2.18914	4.72698e-07
57315	Wdr46	mRNA	0.773057	0.00055796
57377	Mogs	mRNA	0.559801	2.45679e-06
57438	Marchf7	mRNA	-0.566982	0.00383763
57442	Kcne3	mRNA	1.80789	1.04892e-06
57740	Stk32c	mRNA	-0.763063	9.5172e-05
57757	Pglyrp2	mRNA	-1.30922	4.57427e-16
57781	Cd200r1	mRNA	-1.05325	3.19014e-05
57810	Cdon	mRNA	-0.862131	5.03389e-09
57913	Pidd1	mRNA	0.751327	0.00805549
58186	Rad18	mRNA	0.726212	0.000649187
58207	Slc43a3	mRNA	0.82016	7.81716e-05
58222	Rab37	mRNA	-0.830829	8.52001e-06
58233	Dnaja4	mRNA	-2.03191	4.91026e-15
58250	Chst11	mRNA	-1.45893	4.42666e-10
58861	Cysltr1	mRNA	1.0608	0.000156573
58996	Arhgap23	mRNA	1.80543	1.05374e-05
59010	Sqor	mRNA	0.923191	0.0034863
59014	Rrs1	mRNA	0.702534	2.3876e-05
59031	Chst12	mRNA	0.625786	0.000186131
59033	Slc4a8	mRNA	-1.46046	2.6786e-07
60530	Fignl1	mRNA	0.860993	0.00148829
60533	Cd274	mRNA	-0.620811	1.751e-05
60595	Actn4	mRNA	0.53034	0.00697434
60599	Trp53inp1	mRNA	-0.713021	2.72664e-06
620078	C130026I21Rik	mRNA	-0.904066	0.00202405
629303	Heatr9	mRNA	-1.7211	3.09835e-05
630146	Cd101	mRNA	-0.745207	0.000167065
631624	Gm7072	mRNA	-0.66038	0.00272002
634731	Susd1	mRNA	0.669359	0.00664128
636741	Zfp964	mRNA	-1.00295	0.00164502
637079	Iqcn	mRNA	-2.3038	2.96767e-06
63953	Dusp10	mRNA	-0.941782	2.4084e-06
641340	Nrbf2	mRNA	-0.565917	0.000165841
64291	Osbpl1a	mRNA	1.07673	2.61214e-06
64540	Tspan4	mRNA	0.729124	0.00716649
64929	Scel	mRNA	-1.29028	1.5692e-08
65086	Lpar3	mRNA	-1.36272	4.06498e-08
65221	Slc15a3	mRNA	0.542666	0.00028818
65945	Clstn1	mRNA	-0.62534	0.00163905
65964	Map3k20	mRNA	0.716736	0.000536748
65967	Eefsec	mRNA	0.528275	0.00549141
66061	Tctex1d2	mRNA	-0.784669	0.0041787
66131	Tipin	mRNA	0.73418	0.00919786
66141	Ifitm3	mRNA	0.600643	3.75879e-07
66194	Pycrl	mRNA	0.7272	0.00118187
66245	Hspbp1	mRNA	0.581949	0.0016337
66300	Inafm1	mRNA	-6.96076	2.01838e-07
66395	Ahnak	mRNA	1.31036	1.38353e-06
66406	Sac3d1	mRNA	0.629151	0.00549721
664968	Tmem238	mRNA	0.651664	0.00858208
664987	Gm14393	mRNA	-0.534792	0.00223019
665113	Tnik	mRNA	-1.64822	2.13173e-08
665378	Gm7609	mRNA	-1.76282	8.54328e-09
66566	Ntpcr	mRNA	0.654424	0.0029866
66570	Cenpm	mRNA	1.03855	2.57879e-05
66573	Dzip1	mRNA	-1.75523	1.9968e-18
66583	Exosc1	mRNA	0.57475	0.00113258
667373	Ifit1bl1	mRNA	-0.722108	0.000188879
66812	Ppcdc	mRNA	-0.515202	0.00693865
66815	Mcub	mRNA	1.43337	3.32302e-08
668166	Zxdb	mRNA	-0.505923	0.000475056
66825	Rnf186	mRNA	-1.13936	0.00437769
66913	Kdelr2	mRNA	0.566173	4.18987e-05
66929	Asf1b	mRNA	0.739731	8.36003e-05
66953	Cdca7	mRNA	1.52842	1.60311e-22
66977	Nuf2	mRNA	0.595192	0.00962494
67016	Tbc1d2b	mRNA	0.592633	0.000237729
67037	Pmf1	mRNA	0.753987	2.597e-05
67041	Oxct1	mRNA	0.954981	1.07565e-05
67054	Paics	mRNA	0.558898	0.00399005
67078	Pgp	mRNA	0.606651	0.00163905
67080	1700019D03Rik	mRNA	-1.31146	0.00906264
67092	Gatm	mRNA	0.816872	0.000289764
67133	Gp2	mRNA	-1.68126	1.16424e-06
67153	Rnaseh2b	mRNA	1.01537	7.10444e-08
67177	Cdt1	mRNA	1.09498	1.77261e-08
67187	Zmynd19	mRNA	0.569398	0.00523621
67226	Tmem19	mRNA	-0.566309	0.0034701
67264	Ndufb8	mRNA	0.503271	0.00762454
67298	Gprasp1	mRNA	-0.808938	3.48928e-07
67399	Pdlim7	mRNA	0.934628	0.00830525
67425	Eps8l1	mRNA	-1.19121	3.11703e-12
67426	Coq8a	mRNA	-0.746894	6.40774e-07
67434	Ankrd33b	mRNA	-1.82757	2.97071e-07
67464	Entpd4	mRNA	-2.08781	3.75879e-07
67468	Mmd	mRNA	-0.66712	0.00090627
67487	Dhx40	mRNA	0.617546	6.18155e-06
67512	Agpat2	mRNA	0.923447	0.00429077
67579	Cpeb4	mRNA	-0.542098	0.00245494
67607	Zfp788	mRNA	-0.731801	0.00510923
67623	Tm7sf3	mRNA	0.523636	0.00287371
67628	Anp32b	mRNA	0.518263	0.00260324
67629	Spc24	mRNA	0.745489	0.00208946
67647	4930523C07Rik	mRNA	-0.504682	0.00497991
67675	Cuta	mRNA	0.587094	9.68766e-06
67689	Aldh3b1	mRNA	0.748547	0.00223038
677156	Cyp4f37	mRNA	-0.663042	3.22215e-05
67727	Stx17	mRNA	-0.613885	2.64963e-05
67731	Fbxo32	mRNA	-0.866135	0.000252916
67800	Dgat2	mRNA	0.856043	0.000723209
67834	Idh3a	mRNA	0.514113	0.000827755
67843	Slc35a4	mRNA	0.551898	0.00021615
67844	Rab32	mRNA	0.571276	1.05251e-05
67855	Asprv1	mRNA	-3.07182	6.66867e-20
67873	Mri1	mRNA	0.623199	0.00432312
67895	Ppa1	mRNA	0.746804	0.000109514
67943	Mesd	mRNA	0.53636	0.00125845
67963	Npc2	mRNA	0.557962	0.000199936
68014	Zwilch	mRNA	0.661984	0.00618377
68024	H2bc4	mRNA	-1.59165	1.91301e-06
68026	Pclaf	mRNA	0.918441	1.37418e-05
68051	Nutf2	mRNA	0.603813	2.17585e-06
68054	Serpina12	mRNA	-2.41795	0.00319592
68114	Pwwp3a	mRNA	0.507482	0.0095495
68121	Cep70	mRNA	-0.71055	1.34992e-08
68133	Gcsh	mRNA	0.768222	0.0035855
68147	Gar1	mRNA	0.583314	0.00633619
68151	Wls	mRNA	1.04439	1.84466e-08
68166	Spire1	mRNA	-0.790034	1.13306e-09
68187	Fam135a	mRNA	-0.539254	0.00549738
68275	Rpa1	mRNA	0.66084	3.76568e-07
68278	Ddx39a	mRNA	0.508121	0.000270825
68294	Mfsd10	mRNA	0.639854	0.000459566
68458	Ppp1r14a	mRNA	-0.588667	0.00861931
68539	Tmem109	mRNA	0.714878	8.66439e-09
68552	Smim14	mRNA	-0.517306	6.96928e-05
68564	Nufip2	mRNA	-0.571042	0.000375447
68611	Mrpl28	mRNA	0.545376	0.00131698
68631	Cryl1	mRNA	0.562671	0.00654311
68695	Hddc3	mRNA	-0.550068	0.00545037
68725	1110032F04Rik	mRNA	-1.31552	0.000344271
68728	Trp53inp2	mRNA	-1.08356	0.00310124
68732	Carmil1	mRNA	-0.590412	4.54305e-05
68738	Acss1	mRNA	0.924575	2.7189e-08
68743	Anln	mRNA	0.773126	0.000353407
68753	Mybphl	mRNA	-1.8822	0.00161774
68758	Abhd11	mRNA	0.592091	0.00794754
68764	Cdhr3	mRNA	-1.4595	4.2412e-16
68799	Rgmb	mRNA	-0.706124	0.000413421
68816	Ppil1	mRNA	0.700319	5.24135e-05
68842	Tulp4	mRNA	-0.559227	0.000129601
68867	Rnf122	mRNA	-0.614238	0.000222057
68981	Snrpa1	mRNA	0.502328	0.000719219
69071	Tmem97	mRNA	1.01805	0.00287135
69263	Rfc3	mRNA	0.726469	0.00123898
69270	Gins1	mRNA	0.825057	0.00549721
69524	Esam	mRNA	-1.15137	6.62354e-13
69538	Antxr1	mRNA	1.08203	0.000219475
69601	Dab2ip	mRNA	-0.639949	0.00248934
69632	Arhgef12	mRNA	-0.981557	2.78487e-05
69635	Dapk1	mRNA	0.798057	0.00023503
69660	Tmbim1	mRNA	0.729126	0.00334505
69710	Arap1	mRNA	0.5951	0.00399005
69716	Trip13	mRNA	0.832041	0.00185623
69719	Cad	mRNA	0.885631	4.91061e-05
69743	Casz1	mRNA	-0.687618	0.00654045
69863	Ttc39b	mRNA	0.725895	8.22251e-08
69902	Mrto4	mRNA	0.680358	1.00801e-05
69928	Cenps	mRNA	1.04815	0.00050644
70024	Mcm10	mRNA	1.17256	2.41133e-07
70082	Lysmd2	mRNA	-1.3696	1.64106e-19
70083	Metrn	mRNA	1.07414	0.000270007
70101	Cyp4f16	mRNA	-0.50182	0.00300548
70310	Plscr3	mRNA	0.660467	0.00102136
70350	Basp1	mRNA	-0.681341	0.00220053
70415	Stk26	mRNA	1.43031	8.1924e-08
70420	Arpin	mRNA	-1.68797	1.01873e-06
70472	Atad2	mRNA	0.667135	0.000351874
70549	Tln2	mRNA	-2.05471	6.30511e-06
70572	Ipo5	mRNA	0.732733	3.69517e-08
70683	Utp20	mRNA	0.735861	3.77729e-07
70686	Dusp16	mRNA	-0.663517	2.60919e-05
70699	Nup205	mRNA	0.512334	0.000345968
70701	Nipal1	mRNA	-1.53288	0.00994414
70737	Cgn	mRNA	6.29711	7.78061e-36
70784	Rasl12	mRNA	-0.869595	0.00404688
70789	Kynu	mRNA	-0.52668	0.000236081
70894	Efcab3	mRNA	5.82536	4.50632e-13
70974	Pgm2l1	mRNA	0.699957	0.00150666
71063	Zfp597	mRNA	-0.582716	0.000229317
71310	Tbc1d9	mRNA	-0.658654	6.18705e-07
71436	Flrt3	mRNA	9.98119	3.76618e-181
71520	Grap	mRNA	-0.630328	7.93742e-05
71532	Fam217b	mRNA	0.618424	0.00864915
71544	Arhgap42	mRNA	-2.09512	3.73452e-09
71592	Pogk	mRNA	0.645069	6.98047e-05
71602	Myo1e	mRNA	0.588313	0.00209129
71619	Arl14	mRNA	-3.07239	0.00827267
71643	Zgrf1	mRNA	0.616785	0.00909348
71712	Dram1	mRNA	1.466	1.96403e-06
71780	Isyna1	mRNA	0.600638	0.000295715
71805	Nup93	mRNA	0.527887	0.00118694
71846	Syce2	mRNA	0.917938	0.000486641
71900	Tmem106b	mRNA	-0.525734	0.000891826
71946	Endod1	mRNA	0.703888	1.40283e-05
71963	Cdca4	mRNA	0.644435	1.30754e-05
72007	Fndc3b	mRNA	0.581746	0.00316341
72017	Cyb5r1	mRNA	0.6968	0.00396877
72054	Cyp4f18	mRNA	1.16418	2.63959e-07
72107	Dscc1	mRNA	1.11885	2.36966e-05
72151	Rfc5	mRNA	0.773112	1.57632e-06
72155	Cenpn	mRNA	0.784043	0.00180033
72309	Tmem158	mRNA	-1.25624	0.00497991
72333	Palld	mRNA	1.03374	0.000486641
72349	Dusp3	mRNA	0.771837	0.00104831
72462	Rrp1b	mRNA	0.61105	0.00334505
72472	Slc16a10	mRNA	0.829408	0.000908401
72519	Pip4p2	mRNA	0.699449	0.00305465
72535	Aldh1b1	mRNA	0.737205	0.000115592
72544	Exosc6	mRNA	0.640208	0.00321123
72572	Spats2	mRNA	-1.81981	1.20066e-16
72662	Dis3	mRNA	0.511268	0.00381628
72747	Ttc39c	mRNA	1.9886	0.00109172
72749	Tonsl	mRNA	0.854956	0.00191116
72754	Arhgef10l	mRNA	1.67021	4.73569e-07
72778	Dnajc22	mRNA	-2.13267	1.30601e-12
72787	Ndc1	mRNA	0.749034	8.25537e-05
72823	Pard3b	mRNA	-1.02447	0.00601545
72828	Ubash3b	mRNA	0.849857	6.65434e-06
72865	Rtl8c	mRNA	-0.593949	0.000708233
72899	Macrod2	mRNA	2.27394	4.28528e-05
72938	Hspb11	mRNA	-0.600087	0.000998555
72972	Ccser2	mRNA	-0.796855	4.27404e-06
73102	Slc22a23	mRNA	-1.23952	0.00163959
73149	Clec4a3	mRNA	0.954593	5.009e-07
73178	Wasl	mRNA	-0.619125	2.76059e-05
73212	3110082I17Rik	mRNA	1.08688	0.000222038
73340	Nptxr	mRNA	4.55688	1.00326e-112
73430	Zfp974	mRNA	-0.816721	0.0051711
73582	Camkmt	mRNA	-0.760364	4.39812e-07
73649	Cybrd1	mRNA	-1.70048	0.00961582
73723	Sh3bgrl3	mRNA	0.603963	3.85361e-07
73914	Irak3	mRNA	0.985927	0.000999098
74015	Fcho1	mRNA	0.847629	4.90298e-05
74016	Phf19	mRNA	0.751994	0.00107921
74025	Nphp3	mRNA	-0.650952	0.00619097
74096	Hvcn1	mRNA	-0.599697	0.000416874
74121	Acoxl	mRNA	4.08843	5.12848e-05
74148	Cluh	mRNA	0.711314	0.000295507
74152	Stra6l	mRNA	-0.579026	0.000199174
74154	Unkl	mRNA	-0.52604	0.00802223
74182	Gpcpd1	mRNA	-0.868689	5.65174e-07
74191	P2ry13	mRNA	1.02701	0.000465925
74196	Ttc27	mRNA	0.647319	0.00396877
74237	Tubgcp2	mRNA	0.595915	9.60895e-05
74241	Chpf	mRNA	-1.3325	1.33774e-08
74325	Cltb	mRNA	0.523645	0.00211685
74400	Zfp819	mRNA	-1.56274	0.00239824
74486	Osbpl10	mRNA	-1.95746	0.000525652
74498	Gorasp1	mRNA	0.725563	0.00297693
74552	Nipal3	mRNA	-0.52375	0.000755392
74568	Mlkl	mRNA	1.32854	0.00437681
74614	Ocstamp	mRNA	1.92186	2.77434e-26
74648	S100pbp	mRNA	-0.879213	4.02205e-08
74694	Tbc1d30	mRNA	-1.38052	3.95607e-05
74732	Stx11	mRNA	0.548257	0.00595964
74754	Dhcr24	mRNA	0.729961	0.00269094
74769	Pik3cb	mRNA	-0.519875	0.000198502
74777	Selenon	mRNA	0.826056	0.00176445
74998	Rab11fip2	mRNA	-0.632332	0.00994414
75029	Purg	mRNA	-0.979429	0.00217634
75141	Rasd2	mRNA	2.74745	1.70377e-17
75146	Mfsd13a	mRNA	0.593287	0.00547299
75196	Ankrd7	mRNA	-0.901369	0.00397154
75296	Cep43	mRNA	-0.560747	0.000967228
75329	Atf7ip2	mRNA	-2.07693	7.75036e-05
75345	Slamf7	mRNA	-0.727903	7.30702e-08
75599	Pcdh1	mRNA	-1.76623	3.14477e-10
75605	Kdm5b	mRNA	-0.830326	0.00104187
75646	Rai14	mRNA	1.28524	0.00229721
75691	Anks6	mRNA	-1.63867	1.35796e-06
75747	Sesn3	mRNA	-0.539974	0.00785006
75761	Apol7a	mRNA	-1.95582	0.000389326
75785	Klhl24	mRNA	-0.501141	0.000162466
75805	Nln	mRNA	0.836573	0.000152605
75985	Rab30	mRNA	-1.26402	4.3546e-10
76044	Ncapg2	mRNA	0.754491	0.000141078
76074	Gbp8	mRNA	-0.840142	2.87133e-08
76108	Rap2a	mRNA	1.021	9.94924e-13
76267	Fads1	mRNA	0.733096	2.43412e-05
76498	Paqr4	mRNA	0.791345	0.00399005
76524	Cln6	mRNA	0.871834	0.000276358
76571	Styxl1	mRNA	-1.28462	1.21196e-05
76626	Msi2	mRNA	-0.50235	0.000614323
76843	Dtl	mRNA	1.08005	5.03805e-11
76900	Ssbp4	mRNA	0.64359	5.25581e-06
76901	Jade2	mRNA	-0.965348	1.33438e-09
77048	Cep83	mRNA	1.84045	0.00191581
77065	Ints7	mRNA	0.57466	1.01654e-05
77128	Crebrf	mRNA	-0.69892	0.00066574
77300	Raph1	mRNA	0.821745	0.000156573
77578	Bcl9	mRNA	-0.694922	0.000244676
77590	Chst15	mRNA	-0.624969	9.00956e-05
77634	Snapc3	mRNA	0.55549	0.00029484
77827	Krba1	mRNA	-0.946008	3.59302e-05
77864	Ypel2	mRNA	-0.620834	0.00632668
78252	Nxpe2	mRNA	-1.61015	0.000167065
78267	Klhdc8b	mRNA	-0.832109	0.00116864
78286	Nav2	mRNA	-0.857453	0.00732041
78303	H2bu2	mRNA	-1.40038	0.00398128
78456	C030002A05Rik	mRNA	-0.733502	1.04933e-05
78514	Arhgap10	mRNA	3.23921	1.4102e-35
78697	Pus7	mRNA	1.07158	3.63336e-08
78892	Crispld2	mRNA	-2.61752	3.33674e-13
78908	Igsf3	mRNA	-1.7988	1.11821e-11
79221	Hdac9	mRNA	-0.749865	0.000291233
79456	Recql4	mRNA	1.35172	3.06779e-06
80288	Bcl9l	mRNA	-0.639189	0.00542709
80334	Kcnip4	mRNA	-0.591446	0.000999098
80879	Slc16a3	mRNA	0.5385	0.0053577
80889	Tlnrd1	mRNA	0.695955	7.95921e-07
80890	Trim2	mRNA	-1.51347	0.00211685
80904	Dtx3	mRNA	-0.502869	0.00688271
80909	Castor2	mRNA	-0.624689	0.00716631
80914	Uck2	mRNA	0.764493	1.47132e-08
81014	Vmn1r58	mRNA	-0.6218	0.00143531
81489	Dnajb1	mRNA	0.887601	0.000891826
81905	Cacng8	mRNA	-1.07749	8.18259e-10
83383	Tfap4	mRNA	0.683481	0.00684747
83560	Tex14	mRNA	-1.0421	0.00843293
83602	Gtf2a1	mRNA	-0.843253	0.00175928
83679	Pde4dip	mRNA	-0.591425	9.73215e-09
83768	Dpp7	mRNA	0.587848	0.00591183
93675	Clec2i	mRNA	-1.10178	1.15735e-10
93691	Klf7	mRNA	-0.630434	0.00341931
93838	Dqx1	mRNA	-0.861683	0.0024145
94089	Trim7	mRNA	-0.706122	4.27528e-08
94093	Trim33	mRNA	-1.23007	8.88434e-16
94181	Nans	mRNA	0.595274	0.000117
94185	Tnfrsf21	mRNA	1.05088	3.69517e-08
94353	Hmgn3	mRNA	-0.760755	0.00411428
98238	Lrrc59	mRNA	0.510836	3.88186e-05
98388	Chst10	mRNA	-0.806674	5.56824e-05
98752	Fcrla	mRNA	2.44282	1.47221e-23
98878	Ehd4	mRNA	0.63142	4.40408e-06
98910	Usp6nl	mRNA	-0.524156	0.00399005
99003	Qser1	mRNA	0.586303	0.000221551
99696	Ankrd50	mRNA	-0.647125	0.000260277
