# Supplementary material for: TRIM33 plays a critical role in regulating dendritic cell differentiation and homeostasis by modulating Irf8 and Bcl2l11 transcription
Source: Cell Mol Immunol. 2024 May 31;21(7):752–69. doi: 10.1038/s41423-024-01179-1 (PMC11214632; doi:10.1038/s41423-024-01179-1)
Supplement: Supplementary file 7 — Table S6 [file 41423_2024_1179_MOESM7_ESM.xlsx]

## Sheet: Sheet1
Flow Cytometry
Antigen	Conjugate	Clone	Source	Cat#
B220	FITC	RA3-6B2	eBioscience	11-0452-85
B220	PECy7	RA3-6B2	eBioscience	25-0452-82
CD103	PE	2E7	eBioscience	12-1031-83
CD115	Biotin	AFS98	eBioscience	13-1152-85
CD115	Briliant Violet 421	AFS98	BioLegend	135513
CD117	Brilliant Violet 605	ACK2	BioLegend	135121
CD117	APC	ACK2	eBioscience	17-1172-82
CD11b	Brilliant Violet 605	M1/70	BioLegend	101237
CD11b	FITC	M1/70	eBioscience	11-0112-85
CD11c	PECy7	N418	eBioscience	25-0114-82
CD11c	APCCy7	N418	BioLegend	117324
CD127	Brilliant Violet 421	A7R34	BioLegend	135024
CD127	Biotin	A7R34	eBioscience	13-1271-85
CD16/32	FITC	93	BioLegend	101306
CD172α	APC	P84	eBioscience	17-1721-82
CD172α	FITC	P84	BD Biosciences	560316
CD19	APC	eBio1D3	eBioscience	17-0193-82
CD19	APCCy7	6D5	BioLegend	115529
CD19	FITC	6D5	BioLegend	115505
CD226	APC	10E5	BioLegend	128809
CD24	Brilliant Violet 605	M1/69	BioLegend	101827
CD34	Biotin	RAM34	eBioscience	13-0341-82
CD3ε	FITC	145-2C11	BioLegend	100306
CD3ε	PE	145-2C11	eBioscience	12-0031-82
CD3ε	PECy7	145-2C11	eBioscience	25-0031-82
CD4	Brilliant Violet 711	RM4-5	BioLegend	100550
CD4	FITC	GK1.5	eBioscience	11-0041-85
CD45.1	Brilliant Violet 711	A20	BioLegend	110739
CD45.1	PECy7	A20	eBioscience	25-0453-81
CD45.2	APCCy7	104	BioLegend	109824
CD45RA	PE	14.8	BD Biosciences	553380
CD8α	APCCy7	53-6.7	BioLegend	100714
CD8α	Brilliant Violet 605	53-6.7	BioLegend	100744
CD8α	Brilliant Violet 421	53-6.7	BioLegend	100738
CX3CR1	APC	QA16A03	BioLegend	153707
Clec12a	APC	5D3	BioLegend	143405
ESAM	PE	1G8	BioLegend	136203
F4/80	Brilliant Violet 711	BM8	BioLegend	123147
FLT3	Brilliant Violet 421	A2F10	BioLegend	135313
FLT3	PE	A2F10	eBioscience	12-1351-83
IRF8	APC	V3GYNCH	eBioscience	17-9852-82
IRF8	PerCP-eFluor710	V3GYNCH	eBioscience	46-9852-82
Ly6C	APCCy7	HK1.4	BioLegend	128025
Ly6D	FITC	49H4	BioLegend	138605
Ly6G	FITC	1A8	eBioscience	11-9668-82
MHC-II (I-A/I-E)	FITC	M5/114.15.2	BioLegend	107606
MHC-II (I-A/I-E)	Pacific Blue	M5/114.15.2	BioLegend	107620
MHC-II (I-A/I-E)	APC	M5/114.15.2	eBioscience	17-5321-82
Mouse IgG1κ Isotype	APC	MOPC-21	BioLegend	400119
Mouse IgG1κ Isotype	PerCP-eFluor710	P3.6.2.8.1	eBioscience	46-4714-82
NK1.1	APC	PK136	eBioscience	17-5941-82
NK1.1	Briliant Violet 421	PK136	BioLegend	108741
PDCA-1	Pacific Blue	927	BioLegend	127018
Sca-1	PECy7	D7	eBioscience	25-5981-82
SiglecH	APC	551	BioLegend	129612
SiglecH	PE	eBio440C	eBioscience	12-0333-82
TCR Vα2	Pacific Blue	B20.1	BioLegend	127816
XCR1	APC	ZET	BioLegend	148205
XCR1	Brilliant Violet 421	ZET	BioLegend	148216
Name	Conjugate	Source	Cat#
Streptavidin	Brilliant Violet 421	BioLegend	405225
Streptavidin	PECy7	eBioscience	25-4317-82
Annexin V	APC	BioLegend	640941
Annexin V	Pacific Blue	BioLegend	640917
7-AAD	N/A	BioLegend	420404
Western blotting, ChIP, co-IP
Name	Source	Cat#
Rabbit anti-CDK9 monoclonal antibody (EPR22956-37)	Abcam	ab239364
Rabbit anti-RNA polyemerase II CTD repeat YSPTSPS polyclonal antibody	Abcam	ab26721
Rabbit anti-RNA polymerase II CTD repeat YSPTSPS (phospho S2) polyclonal antibody	Abcam	ab5095
Rabbit anti-RNA polymerase II CTD repeat YSPTSPS (phospho S5) monoclonal antibody [3E8]	Abcam	ab252852
Mouse anti-H3K27ac monoclonal antibody (MABI 0309)	Active Motif	39085
Rabbit anti-TRIM33 (TIF1gamma) polyclonal antibody	Bethyl Laboratories	A301-059A
Mouse anti-β-Actin monoclonal antibody (8H10D10)	Cell Signaling Technology	3700S
Mouse anti-β-Tubulin monoclonal antibody (D3U1W)	Cell Signaling Technology	86298T
Normal rabbit IgG	Cell Signaling Technology	2729
Rabbit anti-BIM monoclonal antibody (C34C5)	Cell Signaling Technology	2933S
Rabbit anti-Caspase-3 polyclonal antibody	Cell Signaling Technology	9662
Rabbit anti-CBP monoclonal antibody (D6C5)	Cell Signaling Technology	7389S
Rabbit anti-cleaved Caspase-3 (Asp175) polyclonal antibody	Cell Signaling Technology	9661
Rabbit anti-IRF8 monoclonal antibody (D20D8)	Cell Signaling Technology	5628S
Rabbit anti-PARP monoclonal antibody (46D11)	Cell Signaling Technology	9532
Rabbit anti-PU.1 monoclonal antibody (9G7)	Cell Signaling Technology	2258S
Rabbit anti-GAPDH polyclonal antibody	Easybio	BE0024
Normal mouse IgG	Santa Cruz	sc-2025
