# Supplementary material for: TRIM33 plays a critical role in regulating dendritic cell differentiation and homeostasis by modulating Irf8 and Bcl2l11 transcription
Source: Cell Mol Immunol. 2024 May 31;21(7):752–69. doi: 10.1038/s41423-024-01179-1 (PMC11214632; doi:10.1038/s41423-024-01179-1)
Supplement: Supplementary file 8 — Table S8 [file 41423_2024_1179_MOESM8_ESM.xlsx]

## Sheet: Sheet1
ChIP-qPCR Primers	Forward (5'-3')	Reverse (5'-3')
Irf8 promoter	ATGGCTTCAGGACAGTTGTCA	AAGGTAGAGAGAGATTAGGGACACC
Irf8 TSS	AGGGATTACGGTGTGGTGTGAGC	TGATTCTAGCTTCCTCTTCTTGATTTT
Irf8 +4kb	GTCGGCACCCTCTCATCTCACC	GTCCCAAACACAGGCTCCATCAC
Irf8 +10kb	CTCAGTGGGCTCCGTTTAAGT	GCCAGCTGCCGTCTAAAGAG
Irf8 +15kb	CCCAGCCTGTGTGCATCTAA	TGTGGTACATCGCTGGTCAC
Irf8 +20kb	GGCTACTGTGTGAAGGTGCT	CTGCTTTGACTGAGGGGGAG
Irf8 +32kb	TGACTGGGGTGCAGAATGTC	AGGCAGGAACTTGAGCCAAA
Irf8 +41kb	GGAGGAACCACCACTCAAGG	ATCCCATCCCTCTGCCTCTT
Bcl2l11 -160.6kb	ACTCCCCTCTCCTCCCAGTA	ACCTGCAGTGTCTTGCAGTG
Bcl2l11 -117.6kb	GTACAGCTCCGGTTCTCAGC	TGTCCACAGAAGCCAGAAGA
Bcl2l11 -117.3kb	TAGGGGAACCCAGACAAGTG	TCTTCACCCTCAGACGCTTT
Bcl2l11 -116.7kb	CCAGATGAAAAAGGGAAGCA	ATCTCTGGCCTGGGAACTTT
Bcl2l11 -116.5kb	GAGGAGAGGAGGGAAAGGAA	TGACCAACTGCTCTGCTCTG
Bcl2l11 -98.6kb	CATGTTTGTCCCCCTACACC	TGTGCTTGGACTGTTCCTTG
Bcl2l11 TSS	TCCACTTGGATTCACACCAC	CAGACATTGGGTGGACGAG
qPCR Primers	Forward (5'-3')	Reverse (5'-3')
Irf8	GGCTGCATGAGCGAAGTTC	CTCCTCTTGGTCATACCCATGTA
Runx2	ACGCAGGCGGCGATGTCCTA	AGAGCGGATCTCGGGGCGAC
Spib	AGGAGTCTTCTACGACCTGGA	GAAGGCTTCATAGGGAGCGAT
Trim33	GAGTCTGTTGGAACATCTGGTCAGCG	GGCCTGTGATATCATTCTGCTGCTGT
Actb	GGCTGTATTCCCCTCCATCG	CCAGTTGGTAACAATGCCATGT
Gapdh	AGGTCGGTGTGAACGGATTTG	TGTAGACCATGTAGTTGAGGTCA
LCMV Primers	Forward (5'-3')	Reverse (5'-3')
NP2	CAGACCTTGGCTTGCTTTACACAG	CAGAAATGTTGATGCTGGACTGC
GP	GCAACTGCTGTGTTCCCGAAAC	CATTCACCTGGACTTTGTCAGACTC
